# Supplementary material for: High resolution measurement of DUF1220 domain copy number from whole genome sequence data
Source: BMC Genomics. 2017 Aug 14;18:614. doi: 10.1186/s12864-017-3976-z (PMC5556342; doi:10.1186/s12864-017-3976-z)
Supplement: Supplementary file 3 — Unique non-DUF1220 regions for quantifying gene copies. (BED 25 kb) [file 12864_2017_3976_MOESM3_ESM.bed]

chrom	start	end	region	gene	strand	length
chr1	16558373	16559372	NBPF1_1	NBPF1	-	1e3
chr1	16575654	16576653	NBPF1_2	NBPF1	-	1e3
chr1	16576654	16577653	NBPF1_3	NBPF1	-	1e3
chr1	16577654	16578653	NBPF1_4	NBPF1	-	1e3
chr1	16578654	16579653	NBPF1_5	NBPF1	-	1e3
chr1	16582757	16583756	NBPF1_6	NBPF1	-	1e3
chr1	16583757	16584756	NBPF1_7	NBPF1	-	1e3
chr1	16584757	16585756	NBPF1_8	NBPF1	-	1e3
chr1	16585757	16586756	NBPF1_9	NBPF1	-	1e3
chr1	16588477	16589476	NBPF1_10	NBPF1	-	1e3
chr1	16589477	16590476	NBPF1_11	NBPF1	-	1e3
chr1	16590477	16591476	NBPF1_12	NBPF1	-	1e3
chr1	16594896	16595895	NBPF1_13	NBPF1	-	1e3
chr1	16598769	16599768	NBPF1_14	NBPF1	-	1e3
chr1	16604249	16605248	NBPF1_15	NBPF1	-	1e3
chr1	16605249	16606248	NBPF1_16	NBPF1	-	1e3
chr1	16606249	16607248	NBPF1_17	NBPF1	-	1e3
chr1	16607249	16608248	NBPF1_18	NBPF1	-	1e3
chr1	16608249	16609248	NBPF1_19	NBPF1	-	1e3
chr1	16609249	16610248	NBPF1_20	NBPF1	-	1e3
chr1	16610249	16611248	NBPF1_21	NBPF1	-	1e3
chr1	16611249	16612248	NBPF1_22	NBPF1	-	1e3
chr1	16612249	16613248	NBPF1_23	NBPF1	-	1e3
chr1	16613249	16614248	NBPF1_24	NBPF1	-	1e3
chr1	16614249	16615248	NBPF1_25	NBPF1	-	1e3
chr1	16615249	16616248	NBPF1_26	NBPF1	-	1e3
chr1	16616249	16617248	NBPF1_27	NBPF1	-	1e3
chr1	16617249	16618248	NBPF1_28	NBPF1	-	1e3
chr1	21419375	21420374	NBPF2P_1	NBPF1	-	1e3
chr1	21420375	21421374	NBPF2P_2	NBPF1	-	1e3
chr1	21421375	21422374	NBPF2P_3	NBPF1	-	1e3
chr1	21422851	21423850	NBPF2P_4	NBPF1	-	1e3
chr1	21427536	21428535	NBPF2P_5	NBPF1	-	1e3
chr1	21428536	21429535	NBPF2P_6	NBPF1	-	1e3
chr1	21429536	21430535	NBPF2P_7	NBPF1	-	1e3
chr1	21430536	21431535	NBPF2P_8	NBPF1	-	1e3
chr1	21431536	21432535	NBPF2P_9	NBPF1	-	1e3
chr1	21434878	21435877	NBPF3_1	NBPF1	-	1e3
chr1	21435878	21436877	NBPF3_2	NBPF1	-	1e3
chr1	21436878	21437877	NBPF3_3	NBPF1	-	1e3
chr1	21437878	21438877	NBPF3_4	NBPF1	-	1e3
chr1	21438878	21439877	NBPF3_5	NBPF1	-	1e3
chr1	21439878	21440877	NBPF3_6	NBPF1	-	1e3
chr1	21440878	21441877	NBPF3_7	NBPF1	-	1e3
chr1	21441878	21442877	NBPF3_8	NBPF1	-	1e3
chr1	21442878	21443877	NBPF3_9	NBPF1	-	1e3
chr1	21443878	21444877	NBPF3_10	NBPF1	-	1e3
chr1	21444878	21445877	NBPF3_11	NBPF1	-	1e3
chr1	21445878	21446877	NBPF3_12	NBPF1	-	1e3
chr1	21446878	21447877	NBPF3_13	NBPF1	-	1e3
chr1	21447878	21448877	NBPF3_14	NBPF1	-	1e3
chr1	21448878	21449877	NBPF3_15	NBPF1	-	1e3
chr1	21449878	21450877	NBPF3_16	NBPF1	-	1e3
chr1	21450878	21451877	NBPF3_17	NBPF1	-	1e3
chr1	21451878	21452877	NBPF3_18	NBPF2P	-	1e3
chr1	21452878	21453877	NBPF3_19	NBPF2P	-	1e3
chr1	21453878	21454877	NBPF3_20	NBPF2P	-	1e3
chr1	21454878	21455877	NBPF3_21	NBPF2P	-	1e3
chr1	21455878	21456877	NBPF3_22	NBPF2P	-	1e3
chr1	21456878	21457877	NBPF3_23	NBPF2P	-	1e3
chr1	21457878	21458877	NBPF3_24	NBPF2P	-	1e3
chr1	21459878	21460877	NBPF3_26	NBPF2P	-	1e3
chr1	21460878	21461877	NBPF3_27	NBPF2P	-	1e3
chr1	21461878	21462877	NBPF3_28	NBPF2P	-	1e3
chr1	21462878	21463877	NBPF3_29	NBPF2P	-	1e3
chr1	21463878	21464877	NBPF3_30	NBPF3	+	1e3
chr1	21464878	21465877	NBPF3_31	NBPF3	+	1e3
chr1	21465878	21466877	NBPF3_32	NBPF3	+	1e3
chr1	21466878	21467877	NBPF3_33	NBPF3	+	1e3
chr1	21467878	21468877	NBPF3_34	NBPF3	+	1e3
chr1	21468878	21469877	NBPF3_35	NBPF3	+	1e3
chr1	21469878	21470877	NBPF3_36	NBPF3	+	1e3
chr1	21470878	21471877	NBPF3_37	NBPF3	+	1e3
chr1	21478878	21479877	NBPF3_38	NBPF3	+	1e3
chr1	21479878	21480877	NBPF3_39	NBPF3	+	1e3
chr1	21485599	21486598	NBPF3_40	NBPF3	+	1e3
chr1	21486599	21487598	NBPF3_41	NBPF3	+	1e3
chr1	21487599	21488598	NBPF3_42	NBPF3	+	1e3
chr1	21488599	21489598	NBPF3_43	NBPF3	+	1e3
chr1	108218091	108219090	NBPF4_1	NBPF3	+	1e3
chr1	108219091	108220090	NBPF4_2	NBPF3	+	1e3
chr1	108220091	108221090	NBPF4_3	NBPF3	+	1e3
chr1	108221091	108222090	NBPF4_4	NBPF3	+	1e3
chr1	108222091	108223090	NBPF4_5	NBPF3	+	1e3
chr1	108223091	108224090	NBPF4_6	NBPF3	+	1e3
chr1	108225875	108226874	NBPF4_7	NBPF3	+	1e3
chr1	108234391	108235390	NBPF4_8	NBPF3	+	1e3
chr1	108240832	108241831	NBPF4_9	NBPF3	+	1e3
chr1	108245473	108246472	NBPF4_10	NBPF3	+	1e3
chr1	108247323	108248322	NBPF4_11	NBPF3	+	1e3
chr1	108370588	108371587	NBPF5P_1	NBPF3	+	1e3
chr1	108371588	108372587	NBPF5P_2	NBPF3	+	1e3
chr1	108372588	108373587	NBPF5P_3	NBPF3	+	1e3
chr1	108374397	108375396	NBPF5P_4	NBPF3	+	1e3
chr1	108413709	108414708	NBPF5P_5	NBPF3	+	1e3
chr1	108416464	108417463	NBPF6_1	NBPF3	+	1e3
chr1	108420042	108421041	NBPF6_2	NBPF3	+	1e3
chr1	108425405	108426404	NBPF6_3	NBPF3	+	1e3
chr1	108427713	108428712	NBPF6_4	NBPF3	+	1e3
chr1	108435337	108436336	NBPF6_5	NBPF3	+	1e3
chr1	108447386	108448385	NBPF6_6	NBPF3	+	1e3
chr1	108450763	108451762	NBPF6_7	NBPF3	+	1e3
chr1	108452456	108453455	NBPF6_8	NBPF3	+	1e3
chr1	108467367	108468366	NBPF6_9	NBPF3	+	1e3
chr1	108469396	108470395	NBPF6_10	NBPF3	+	1e3
chr1	108470396	108471395	NBPF6_11	NBPF3	+	1e3
chr1	108471396	108472395	NBPF6_12	NBPF3	+	1e3
chr1	108472396	108473395	NBPF6_13	NBPF3	+	1e3
chr1	108473396	108474395	NBPF6_14	NBPF3	+	1e3
chr1	108474396	108475395	NBPF6_15	NBPF3	+	1e3
chr1	108475396	108476395	NBPF6_16	NBPF3	+	1e3
chr1	119829620	119830619	NBPF7_1	NBPF3	+	1e3
chr1	119830620	119831619	NBPF7_2	NBPF3	+	1e3
chr1	119831620	119832619	NBPF7_3	NBPF3	+	1e3
chr1	119832620	119833619	NBPF7_4	NBPF3	+	1e3
chr1	119833620	119834619	NBPF7_5	NBPF3	+	1e3
chr1	119834620	119835619	NBPF7_6	NBPF3	+	1e3
chr1	119835620	119836619	NBPF7_7	NBPF3	+	1e3
chr1	119836620	119837619	NBPF7_8	NBPF3	+	1e3
chr1	119837620	119838619	NBPF7_9	NBPF3	+	1e3
chr1	119840620	119841619	NBPF7_10	NBPF3	+	1e3
chr1	119842620	119843619	NBPF7_12	NBPF3	+	1e3
chr1	119843620	119844619	NBPF7_13	NBPF3	+	1e3
chr1	119844620	119845619	NBPF7_14	NBPF3	+	1e3
chr1	119845620	119846619	NBPF7_15	NBPF3	+	1e3
chr1	119846620	119847619	NBPF7_16	NBPF3	+	1e3
chr1	119847620	119848619	NBPF7_17	NBPF3	+	1e3
chr1	119848620	119849619	NBPF7_18	NBPF3	+	1e3
chr1	120431103	120432102	NBPF8_1	NBPF4	-	1e3
chr1	120432103	120433102	NBPF8_2	NBPF4	-	1e3
chr1	120433103	120434102	NBPF8_3	NBPF4	-	1e3
chr1	120434103	120435102	NBPF8_4	NBPF4	-	1e3
chr1	120435103	120436102	NBPF8_5	NBPF4	-	1e3
chr1	120448922	120449921	NBPF8_6	NBPF4	-	1e3
chr1	120449922	120450921	NBPF8_7	NBPF4	-	1e3
chr1	120450922	120451921	NBPF8_8	NBPF4	-	1e3
chr1	120451922	120452921	NBPF8_9	NBPF4	-	1e3
chr1	120468449	120469448	NBPF8_10	NBPF4	-	1e3
chr1	120469449	120470448	NBPF8_11	NBPF4	-	1e3
chr1	120470449	120471448	NBPF8_12	NBPF4	-	1e3
chr1	120720244	120721243	NBPF26_1	NBPF4	-	1e3
chr1	120723254	120724253	NBPF26_2	NBPF4	-	1e3
chr1	120727958	120728957	NBPF26_3	NBPF4	-	1e3
chr1	120730092	120731091	NBPF26_4	NBPF4	-	1e3
chr1	120732631	120733630	NBPF26_5	NBPF4	-	1e3
chr1	120744623	120745622	NBPF26_6	NBPF4	-	1e3
chr1	120747189	120748188	NBPF26_7	NBPF4	-	1e3
chr1	120751136	120752135	NBPF26_8	NBPF4	-	1e3
chr1	120758509	120759508	NBPF26_9	NBPF4	-	1e3
chr1	120759509	120760508	NBPF26_10	NBPF4	-	1e3
chr1	120763779	120764778	NBPF26_11	NBPF4	-	1e3
chr1	120764779	120765778	NBPF26_12	NBPF4	-	1e3
chr1	120765779	120766778	NBPF26_13	NBPF5P	+	1e3
chr1	120767241	120768240	NBPF26_14	NBPF5P	+	1e3
chr1	120776994	120777993	NBPF26_15	NBPF5P	+	1e3
chr1	120777994	120778993	NBPF26_16	NBPF5P	+	1e3
chr1	120781073	120782072	NBPF26_17	NBPF5P	+	1e3
chr1	120783169	120784168	NBPF26_18	NBPF5P	+	1e3
chr1	120784169	120785168	NBPF26_19	NBPF5P	+	1e3
chr1	120789440	120790439	NBPF26_20	NBPF5P	+	1e3
chr1	120800946	120801945	NBPF26_21	NBPF5P	+	1e3
chr1	120801946	120802945	NBPF26_22	NBPF5P	+	1e3
chr1	120803763	120804762	NBPF26_23	NBPF5P	+	1e3
chr1	120804763	120805762	NBPF26_24	NBPF5P	+	1e3
chr1	120805763	120806762	NBPF26_25	NBPF5P	+	1e3
chr1	120806763	120807762	NBPF26_26	NBPF6	+	1e3
chr1	120807763	120808762	NBPF26_27	NBPF6	+	1e3
chr1	120811394	120812393	NBPF26_28	NBPF6	+	1e3
chr1	120812394	120813393	NBPF26_29	NBPF6	+	1e3
chr1	120814192	120815191	NBPF26_30	NBPF6	+	1e3
chr1	120827834	120828833	NBPF26_31	NBPF6	+	1e3
chr1	120843762	120844761	NBPF26_32	NBPF6	+	1e3
chr1	120845174	120846173	NBPF26_33	NBPF6	+	1e3
chr1	143589966	143590965	NBPF17P_1	NBPF6	+	1e3
chr1	143590966	143591965	NBPF17P_2	NBPF6	+	1e3
chr1	143591966	143592965	NBPF17P_3	NBPF6	+	1e3
chr1	143592966	143593965	NBPF17P_4	NBPF6	+	1e3
chr1	143593966	143594965	NBPF17P_5	NBPF6	+	1e3
chr1	143597966	143598965	NBPF17P_6	NBPF6	+	1e3
chr1	143598966	143599965	NBPF17P_7	NBPF6	+	1e3
chr1	143599966	143600965	NBPF17P_8	NBPF6	+	1e3
chr1	143607966	143608965	NBPF17P_9	NBPF6	+	1e3
chr1	143608966	143609965	NBPF17P_10	NBPF6	+	1e3
chr1	143609966	143610965	NBPF17P_11	NBPF6	+	1e3
chr1	143610966	143611965	NBPF17P_12	NBPF6	+	1e3
chr1	143611966	143612965	NBPF17P_13	NBPF6	+	1e3
chr1	143612966	143613965	NBPF17P_14	NBPF6	+	1e3
chr1	143613966	143614965	NBPF17P_15	NBPF6	+	1e3
chr1	143614966	143615965	NBPF17P_16	NBPF6	+	1e3
chr1	143615966	143616965	NBPF17P_17	NBPF6	+	1e3
chr1	143616966	143617965	NBPF17P_18	NBPF6	+	1e3
chr1	143617966	143618965	NBPF17P_19	NBPF6	+	1e3
chr1	143618966	143619965	NBPF17P_20	NBPF6	+	1e3
chr1	143619966	143620965	NBPF17P_21	NBPF6	+	1e3
chr1	143620966	143621965	NBPF17P_22	NBPF6	+	1e3
chr1	143621966	143622965	NBPF17P_23	NBPF6	+	1e3
chr1	143622966	143623965	NBPF17P_24	NBPF6	+	1e3
chr1	143623966	143624965	NBPF17P_25	NBPF6	+	1e3
chr1	143624966	143625965	NBPF17P_26	NBPF6	+	1e3
chr1	143625966	143626965	NBPF17P_27	NBPF6	+	1e3
chr1	143626966	143627965	NBPF17P_28	NBPF6	+	1e3
chr1	143627966	143628965	NBPF17P_29	NBPF7	-	1e3
chr1	143628966	143629965	NBPF17P_30	NBPF7	-	1e3
chr1	143629966	143630965	NBPF17P_31	NBPF7	-	1e3
chr1	143630966	143631965	NBPF17P_32	NBPF7	-	1e3
chr1	143631966	143632965	NBPF17P_33	NBPF7	-	1e3
chr1	143632966	143633965	NBPF17P_34	NBPF7	-	1e3
chr1	143633966	143634965	NBPF17P_35	NBPF7	-	1e3
chr1	143634966	143635965	NBPF17P_36	NBPF7	-	1e3
chr1	143635966	143636965	NBPF17P_37	NBPF7	-	1e3
chr1	143637821	143638820	NBPF17P_38	NBPF7	-	1e3
chr1	143638821	143639820	NBPF17P_39	NBPF7	-	1e3
chr1	143639821	143640820	NBPF17P_40	NBPF7	-	1e3
chr1	144416136	144417135	NBPF15_1	NBPF7	-	1e3
chr1	144418561	144419560	NBPF15_2	NBPF7	-	1e3
chr1	144420051	144421050	NBPF15_3	NBPF7	-	1e3
chr1	144440333	144441332	NBPF15_4	NBPF7	-	1e3
chr1	144441333	144442332	NBPF15_5	NBPF7	-	1e3
chr1	144442333	144443332	NBPF15_6	NBPF7	-	1e3
chr1	144443333	144444332	NBPF15_7	NBPF7	-	1e3
chr1	144444333	144445332	NBPF15_8	NBPF7	-	1e3
chr1	144445333	144446332	NBPF15_9	NBPF7	-	1e3
chr1	144447248	144448247	NBPF15_10	NBPF7	-	1e3
chr1	144449840	144450839	NBPF15_11	NBPF7	-	1e3
chr1	144450840	144451839	NBPF15_12	NBPF7	-	1e3
chr1	144451840	144452839	NBPF15_13	NBPF7	-	1e3
chr1	144452840	144453839	NBPF15_14	NBPF8	+	1e3
chr1	144454728	144455727	NBPF15_15	NBPF8	+	1e3
chr1	144457482	144458481	NBPF15_16	NBPF8	+	1e3
chr1	144458482	144459481	NBPF15_17	NBPF8	+	1e3
chr1	144459482	144460481	NBPF15_18	NBPF8	+	1e3
chr1	144460674	144461673	NBPF15_19	NBPF8	+	1e3
chr1	144461674	144462673	NBPF15_20	NBPF8	+	1e3
chr1	144462674	144463673	NBPF15_21	NBPF8	+	1e3
chr1	144463674	144464673	NBPF15_22	NBPF8	+	1e3
chr1	144465868	144466867	NBPF15_23	NBPF8	+	1e3
chr1	145284807	145285806	NBPF20_1	NBPF8	+	1e3
chr1	145287161	145288160	NBPF20_2	NBPF8	+	1e3
chr1	145288161	145289160	NBPF20_3	NBPF8	+	1e3
chr1	145401317	145402316	NBPF20_4	NBPF8	+	1e3
chr1	145403475	145404474	NBPF20_5	NBPF8	+	1e3
chr1	145404475	145405474	NBPF20_6	NBPF8	+	1e3
chr1	145405475	145406474	NBPF20_7	NBPF8	+	1e3
chr1	145406908	145407907	NBPF20_8	NBPF8	+	1e3
chr1	145407908	145408907	NBPF20_9	NBPF8	+	1e3
chr1	145408908	145409907	NBPF20_10	NBPF8	+	1e3
chr1	145409908	145410907	NBPF20_11	NBPF8	+	1e3
chr1	145567095	145568094	NBPF25P_1	NBPF8	+	1e3
chr1	145568095	145569094	NBPF25P_2	NBPF8	+	1e3
chr1	145569095	145570094	NBPF25P_3	NBPF8	+	1e3
chr1	145571120	145572119	NBPF25P_4	NBPF8	+	1e3
chr1	145572120	145573119	NBPF25P_5	NBPF8	+	1e3
chr1	145587490	145588489	NBPF25P_6	NBPF8	+	1e3
chr1	145588490	145589489	NBPF25P_7	NBPF8	+	1e3
chr1	145589490	145590489	NBPF25P_8	NBPF8	+	1e3
chr1	145590490	145591489	NBPF25P_9	PDE4DIPL1	-	1e3
chr1	145591490	145592489	NBPF25P_10	PDE4DIPL1	-	1e3
chr1	145592490	145593489	NBPF25P_11	PDE4DIPL1	-	1e3
chr1	145593490	145594489	NBPF25P_12	PDE4DIPL1	-	1e3
chr1	145594490	145595489	NBPF25P_13	PDE4DIPL1	-	1e3
chr1	145595490	145596489	NBPF25P_14	PDE4DIPL1	-	1e3
chr1	145596490	145597489	NBPF25P_15	PDE4DIPL1	-	1e3
chr1	145597490	145598489	NBPF25P_16	PDE4DIPL1	-	1e3
chr1	145598490	145599489	NBPF25P_17	PDE4DIPL1	-	1e3
chr1	145599490	145600489	NBPF25P_18	PDE4DIPL1	-	1e3
chr1	145600490	145601489	NBPF25P_19	PDE4DIPL1	-	1e3
chr1	145603490	145604489	NBPF25P_20	PDE4DIPL1	-	1e3
chr1	145604490	145605489	NBPF25P_21	PDE4DIPL1	-	1e3
chr1	145605490	145606489	NBPF25P_22	PDE4DIPL1	-	1e3
chr1	145609735	145610734	NBPF25P_23	PDE4DIPL1	-	1e3
chr1	145610735	145611734	NBPF25P_24	PDE4DIPL1	-	1e3
chr1	145611735	145612734	NBPF25P_25	PDE4DIPL1	-	1e3
chr1	146061701	146062700	NBPF10_1	PDE4DIPL1	-	1e3
chr1	146148051	146149050	NBPF10_2	PDE4DIPL1	-	1e3
chr1	146933561	146934560	NBPF12_1	PDE4DIPL1	-	1e3
chr1	146934561	146935560	NBPF12_2	PDE4DIPL1	-	1e3
chr1	146937147	146938146	NBPF12_3	PDE4DIPL1	-	1e3
chr1	146938147	146939146	NBPF12_4	PDE4DIPL1	-	1e3
chr1	146939147	146940146	NBPF12_5	PDE4DIPL1	-	1e3
chr1	146940147	146941146	NBPF12_6	PDE4DIPL1	-	1e3
chr1	146941147	146942146	NBPF12_7	PDE4DIPL1	-	1e3
chr1	146942147	146943146	NBPF12_8	PDE4DIPL1	-	1e3
chr1	146943147	146944146	NBPF12_9	PDE4DIPL1	-	1e3
chr1	146944147	146945146	NBPF12_10	PDE4DIPL1	-	1e3
chr1	146947613	146948612	NBPF12_11	PDE4DIPL1	-	1e3
chr1	146948613	146949612	NBPF12_12	PDE4DIPL1	-	1e3
chr1	146950291	146951290	NBPF12_13	PDE4DIPL1	-	1e3
chr1	146951880	146952879	NBPF12_14	PDE4DIPL1	-	1e3
chr1	146952880	146953879	NBPF12_15	PDE4DIPL1	-	1e3
chr1	146953880	146954879	NBPF12_16	PDE4DIPL1	-	1e3
chr1	146957343	146958342	NBPF12_17	PDE4DIPL1	-	1e3
chr1	146958928	146959927	NBPF12_18	PDE4DIPL1	-	1e3
chr1	146959928	146960927	NBPF12_19	PDE4DIPL1	-	1e3
chr1	146960928	146961927	NBPF12_20	PDE4DIPL1	-	1e3
chr1	146961928	146962927	NBPF12_21	PDE4DIPL1	-	1e3
chr1	146962928	146963927	NBPF12_22	PDE4DIPL1	-	1e3
chr1	146965928	146966927	NBPF12_23	PDE4DIPL1	-	1e3
chr1	146967348	146968347	NBPF12_24	PDE4DIPL1	-	1e3
chr1	146968348	146969347	NBPF12_25	PDE4DIPL1	-	1e3
chr1	146969348	146970347	NBPF12_26	PDE4DIPL1	-	1e3
chr1	146972348	146973347	NBPF12_27	NBPF26	+	1e3
chr1	146973348	146974347	NBPF12_28	NBPF26	+	1e3
chr1	146974348	146975347	NBPF12_29	NBPF26	+	1e3
chr1	146996816	146997815	NBPF12_30	NBPF26	+	1e3
chr1	146998738	146999737	NBPF12_31	NBPF26	+	1e3
chr1	146999738	147000737	NBPF12_32	NBPF26	+	1e3
chr1	147014406	147015405	NBPF13P_1	NBPF26	+	1e3
chr1	147016919	147017918	NBPF13P_2	NBPF26	+	1e3
chr1	147018573	147019572	NBPF13P_3	NBPF26	+	1e3
chr1	147019987	147020986	NBPF13P_4	NBPF26	+	1e3
chr1	147020987	147021986	NBPF13P_5	NBPF26	+	1e3
chr1	147021987	147022986	NBPF13P_6	NBPF26	+	1e3
chr1	147022987	147023986	NBPF13P_7	NBPF26	+	1e3
chr1	147023987	147024986	NBPF13P_8	NBPF26	+	1e3
chr1	147024987	147025986	NBPF13P_9	NBPF26	+	1e3
chr1	147025987	147026986	NBPF13P_10	NBPF26	+	1e3
chr1	147026987	147027986	NBPF13P_11	NBPF26	+	1e3
chr1	147027987	147028986	NBPF13P_12	NBPF26	+	1e3
chr1	147028987	147029986	NBPF13P_13	NBPF26	+	1e3
chr1	147029987	147030986	NBPF13P_14	NBPF26	+	1e3
chr1	147030987	147031986	NBPF13P_15	NBPF26	+	1e3
chr1	147031987	147032986	NBPF13P_16	NBPF26	+	1e3
chr1	147032987	147033986	NBPF13P_17	NBPF26	+	1e3
chr1	147033987	147034986	NBPF13P_18	NBPF26	+	1e3
chr1	147034987	147035986	NBPF13P_19	NBPF26	+	1e3
chr1	147035987	147036986	NBPF13P_20	NBPF26	+	1e3
chr1	147036987	147037986	NBPF13P_21	NBPF26	+	1e3
chr1	147037987	147038986	NBPF13P_22	NBPF26	+	1e3
chr1	147038987	147039986	NBPF13P_23	NBPF26	+	1e3
chr1	147039987	147040986	NBPF13P_24	NBPF26	+	1e3
chr1	147040987	147041986	NBPF13P_25	NBPF26	+	1e3
chr1	147041987	147042986	NBPF13P_26	NBPF26	+	1e3
chr1	147042987	147043986	NBPF13P_27	NBPF26	+	1e3
chr1	147043987	147044986	NBPF13P_28	NBPF26	+	1e3
chr1	147044987	147045986	NBPF13P_29	NBPF26	+	1e3
chr1	147045987	147046986	NBPF13P_30	NBPF26	+	1e3
chr1	147046987	147047986	NBPF13P_31	NBPF26	+	1e3
chr1	147047987	147048986	NBPF13P_32	NBPF26	+	1e3
chr1	147048987	147049986	NBPF13P_33	NBPF26	+	1e3
chr1	147049987	147050986	NBPF13P_34	NBPF26	+	1e3
chr1	147050987	147051986	NBPF13P_35	NBPF26	+	1e3
chr1	147051987	147052986	NBPF13P_36	NBPF26	+	1e3
chr1	147052987	147053986	NBPF13P_37	NBPF26	+	1e3
chr1	147053987	147054986	NBPF13P_38	NBPF26	+	1e3
chr1	147054987	147055986	NBPF13P_39	NBPF26	+	1e3
chr1	147055987	147056986	NBPF13P_40	NBPF26	+	1e3
chr1	147058987	147059986	NBPF13P_43	NBPF26	+	1e3
chr1	147059987	147060986	NBPF13P_44	NBPF26	+	1e3
chr1	147060987	147061986	NBPF13P_45	NBPF26	+	1e3
chr1	147061987	147062986	NBPF13P_46	NBPF26	+	1e3
chr1	147062987	147063986	NBPF13P_47	NBPF26	+	1e3
chr1	147063987	147064986	NBPF13P_48	NBPF26	+	1e3
chr1	147064987	147065986	NBPF13P_49	NBPF26	+	1e3
chr1	147065987	147066986	NBPF13P_50	NBPF26	+	1e3
chr1	147066987	147067986	NBPF13P_51	NBPF26	+	1e3
chr1	147067987	147068986	NBPF13P_52	NBPF26	+	1e3
chr1	147068987	147069986	NBPF13P_53	CON8C1	+	1e3
chr1	147069987	147070986	NBPF13P_54	CON8C1	+	1e3
chr1	147070987	147071986	NBPF13P_55	CON8C1	+	1e3
chr1	147071987	147072986	NBPF13P_56	CON8C1	+	1e3
chr1	147072987	147073986	NBPF13P_57	CON8C1	+	1e3
chr1	147073987	147074986	NBPF13P_58	CON8C1	+	1e3
chr1	147074987	147075986	NBPF13P_59	CON8C1	+	1e3
chr1	147075987	147076986	NBPF13P_60	CON8C1	+	1e3
chr1	147076987	147077986	NBPF13P_61	PDE4DIPL2	+	1e3
chr1	147077987	147078986	NBPF13P_62	PDE4DIPL2	+	1e3
chr1	147078987	147079986	NBPF13P_63	PDE4DIPL2	+	1e3
chr1	147079987	147080986	NBPF13P_64	PDE4DIPL2	+	1e3
chr1	147080987	147081986	NBPF13P_65	PDE4DIPL2	+	1e3
chr1	147081987	147082986	NBPF13P_66	PDE4DIPL2	+	1e3
chr1	147082987	147083986	NBPF13P_67	PDE4DIPL2	+	1e3
chr1	147083987	147084986	NBPF13P_68	PDE4DIPL2	+	1e3
chr1	147084987	147085986	NBPF13P_69	PDE4DIPL2	+	1e3
chr1	147085987	147086986	NBPF13P_70	PDE4DIPL2	+	1e3
chr1	147086987	147087986	NBPF13P_71	PDE4DIPL2	+	1e3
chr1	147087987	147088986	NBPF13P_72	PDE4DIPL2	+	1e3
chr1	147088987	147089986	NBPF13P_73	PDE4DIPL2	+	1e3
chr1	147089987	147090986	NBPF13P_74	PDE4DIPL2	+	1e3
chr1	147090987	147091986	NBPF13P_75	PDE4DIPL2	+	1e3
chr1	147091987	147092986	NBPF13P_76	PDE4DIPL2	+	1e3
chr1	147092987	147093986	NBPF13P_77	NBPF17P	-	1e3
chr1	147093987	147094986	NBPF13P_78	NBPF17P	-	1e3
chr1	147094987	147095986	NBPF13P_79	NBPF17P	-	1e3
chr1	147095987	147096986	NBPF13P_80	NBPF17P	-	1e3
chr1	147096987	147097986	NBPF13P_81	NBPF17P	-	1e3
chr1	147097987	147098986	NBPF13P_82	NBPF17P	-	1e3
chr1	147098987	147099986	NBPF13P_83	NBPF17P	-	1e3
chr1	147099987	147100986	NBPF13P_84	NBPF17P	-	1e3
chr1	147101987	147102986	NBPF13P_86	NBPF17P	-	1e3
chr1	147103987	147104986	NBPF13P_88	NBPF17P	-	1e3
chr1	147104987	147105986	NBPF13P_89	NBPF17P	-	1e3
chr1	147105987	147106986	NBPF13P_90	NBPF17P	-	1e3
chr1	147106987	147107986	NBPF13P_91	NBPF17P	-	1e3
chr1	147107987	147108986	NBPF13P_92	NBPF17P	-	1e3
chr1	147108987	147109986	NBPF13P_93	NBPF17P	-	1e3
chr1	147109987	147110986	NBPF13P_94	NBPF17P	-	1e3
chr1	147110987	147111986	NBPF13P_95	NBPF17P	-	1e3
chr1	147111987	147112986	NBPF13P_96	NBPF17P	-	1e3
chr1	147112987	147113986	NBPF13P_97	NBPF17P	-	1e3
chr1	147113987	147114986	NBPF13P_98	NBPF17P	-	1e3
chr1	147119987	147120986	NBPF13P_99	NBPF17P	-	1e3
chr1	147120987	147121986	NBPF13P_100	NBPF17P	-	1e3
chr1	147121987	147122986	NBPF13P_101	NBPF17P	-	1e3
chr1	147122987	147123986	NBPF13P_102	NBPF17P	-	1e3
chr1	147123987	147124986	NBPF13P_103	NBPF17P	-	1e3
chr1	147124987	147125986	NBPF13P_104	NBPF17P	-	1e3
chr1	147125987	147126986	NBPF13P_105	NBPF17P	-	1e3
chr1	147126987	147127986	NBPF13P_106	NBPF17P	-	1e3
chr1	147127987	147128986	NBPF13P_107	NBPF17P	-	1e3
chr1	148096796	148097795	NBPF11_1	NBPF17P	-	1e3
chr1	148097796	148098795	NBPF11_2	NBPF17P	-	1e3
chr1	148098796	148099795	NBPF11_3	NBPF17P	-	1e3
chr1	148117623	148118622	NBPF11_4	NBPF17P	-	1e3
chr1	148120089	148121088	NBPF11_5	NBPF17P	-	1e3
chr1	148123198	148124197	NBPF11_6	NBPF17P	-	1e3
chr1	148124198	148125197	NBPF11_7	NBPF17P	-	1e3
chr1	148125198	148126197	NBPF11_8	NBPF17P	-	1e3
chr1	148126198	148127197	NBPF11_9	NBPF17P	-	1e3
chr1	148128578	148129577	NBPF11_10	NBPF17P	-	1e3
chr1	148131668	148132667	NBPF11_11	NBPF17P	-	1e3
chr1	148132668	148133667	NBPF11_12	NBPF17P	-	1e3
chr1	148133668	148134667	NBPF11_13	NBPF17P	-	1e3
chr1	148135369	148136368	NBPF11_14	NBPF17P	-	1e3
chr1	148137075	148138074	NBPF11_15	NBPF17P	-	1e3
chr1	148138075	148139074	NBPF11_16	NBPF17P	-	1e3
chr1	148141496	148142495	NBPF11_17	NBPF17P	-	1e3
chr1	148142496	148143495	NBPF11_18	NBPF17P	-	1e3
chr1	148143496	148144495	NBPF11_19	NBPF17P	-	1e3
chr1	148144496	148145495	NBPF11_20	CON8C2	+	1e3
chr1	148145496	148146495	NBPF11_21	CON8C2	+	1e3
chr1	148146496	148147495	NBPF11_22	CON8C2	+	1e3
chr1	148147496	148148495	NBPF11_23	CON8C2	+	1e3
chr1	148148496	148149495	NBPF11_24	CON8C2	+	1e3
chr1	148149496	148150495	NBPF11_25	CON8C2	+	1e3
chr1	148150496	148151495	NBPF11_26	NBPF15	-	1e3
chr1	148151496	148152495	NBPF11_27	NBPF15	-	1e3
chr1	148154146	148155145	NBPF11_28	NBPF15	-	1e3
chr1	148155146	148156145	NBPF11_29	NBPF15	-	1e3
chr1	148526516	148527515	NBPF14_1	NBPF15	-	1e3
chr1	148527516	148528515	NBPF14_2	NBPF15	-	1e3
chr1	148528634	148529633	NBPF14_3	NBPF15	-	1e3
chr1	148530101	148531100	NBPF14_4	NBPF15	-	1e3
chr1	148586415	148587414	NBPF14_5	NBPF15	-	1e3
chr1	148592726	148593725	NBPF14_6	NBPF15	-	1e3
chr1	148598911	148599910	NBPF14_7	NBPF15	-	1e3
chr1	148604476	148605475	NBPF14_8	NBPF15	-	1e3
chr1	148608518	148609517	NBPF14_9	NBPF15	-	1e3
chr1	148609779	148610778	NBPF14_10	NBPF15	-	1e3
chr1	148620970	148621969	NBPF14_11	NBPF15	-	1e3
chr1	148621970	148622969	NBPF14_12	NBPF15	-	1e3
chr1	148624657	148625656	NBPF14_13	NBPF15	-	1e3
chr1	148632664	148633663	NBPF14_14	NBPF15	-	1e3
chr1	148636492	148637491	NBPF14_15	NBPF15	-	1e3
chr1	148638101	148639100	NBPF14_16	NBPF15	-	1e3
chr1	148669763	148670762	NBPF14_17	NBPF15	-	1e3
chr1	148673152	148674151	NBPF14_18	NBPF15	-	1e3
chr1	148674253	148675252	NBPF14_19	NBPF15	-	1e3
chr1	148679110	148680109	NBPF14_20	NBPF15	-	1e3
chr1	149050961	149051960	NBPF9_1	NBPF15	-	1e3
chr1	149058517	149059516	NBPF9_2	NBPF15	-	1e3
chr1	149059517	149060516	NBPF9_3	NBPF15	-	1e3
chr1	149072168	149073167	NBPF9_4	NBPF15	-	1e3
chr1	149073168	149074167	NBPF9_5	NBPF15	-	1e3
chr1	149074168	149075167	NBPF9_6	NBPF15	-	1e3
chr1	149075168	149076167	NBPF9_7	NBPF15	-	1e3
chr1	149078408	149079407	NBPF9_8	NBPF15	-	1e3
chr1	149079408	149080407	NBPF9_9	NBPF15	-	1e3
chr1	149080408	149081407	NBPF9_10	NBPF15	-	1e3
chr1	149082295	149083294	NBPF9_11	NBPF15	-	1e3
chr1	149083761	149084760	NBPF9_12	NBPF15	-	1e3
chr1	149084761	149085760	NBPF9_13	NBPF15	-	1e3
chr1	149085761	149086760	NBPF9_14	NBPF15	-	1e3
chr1	149086781	149087780	NBPF9_15	NBPF15	-	1e3
chr1	149089414	149090413	NBPF9_16	NBPF15	-	1e3
chr1	149385373	149386372	NBPF19_1	NBPF15	-	1e3
chr1	149386373	149387372	NBPF19_2	NBPF20	-	1e3
chr1	149388609	149389608	NBPF19_3	NBPF20	-	1e3
chr1	149389609	149390608	NBPF19_4	NBPF20	-	1e3
chr1	149392265	149393264	NBPF19_5	NBPF20	-	1e3
chr1	149399588	149400587	NBPF19_6	NBPF20	-	1e3
chr1	149411652	149412651	NBPF19_7	NBPF20	-	1e3
chr1	149412652	149413651	NBPF19_8	NBPF20	-	1e3
chr1	149414641	149415640	NBPF19_9	NBPF20	-	1e3
chr1	149415641	149416640	NBPF19_10	NBPF20	-	1e3
chr1	149416641	149417640	NBPF19_11	NBPF20	-	1e3
chr1	149418786	149419785	NBPF19_12	NBPF20	-	1e3
chr1	149433368	149434367	NBPF19_14	NBPF20	-	1e3
chr1	149448419	149449418	NBPF19_16	NBPF20	-	1e3
chr1	149454053	149455052	NBPF19_17	NBPF20	-	1e3
chr1	149459808	149460807	NBPF19_18	NBPF20	-	1e3
chr1	149462300	149463299	NBPF19_19	NBPF20	-	1e3
chr1	149468486	149469485	NBPF19_20	NBPF20	-	1e3
chr1	149471343	149472342	NBPF19_21	NBPF20	-	1e3
chr1	149476739	149477738	NBPF19_22	NBPF20	-	1e3
chr1	149477739	149478738	NBPF19_23	NBPF20	-	1e3
chr1	149478739	149479738	NBPF19_24	NBPF20	-	1e3
chr1	149557038	149558037	NBPF19_25	NBPF20	-	1e3
chr1	149559397	149560396	NBPF19_26	NBPF20	-	1e3
chr1	149560397	149561396	NBPF19_27	NBPF20	-	1e3
chr1	152015028	152016027	NBPF18P_1	NBPF20	-	1e3
chr1	152016028	152017027	NBPF18P_2	NBPF20	-	1e3
chr1	152017028	152018027	NBPF18P_3	NBPF20	-	1e3
chr1	152018028	152019027	NBPF18P_4	NBPF20	-	1e3
chr1	152019028	152020027	NBPF18P_5	NBPF20	-	1e3
chr1	152020028	152021027	NBPF18P_6	NBPF20	-	1e3
chr1	152021028	152022027	NBPF18P_7	NBPF20	-	1e3
chr1	152022028	152023027	NBPF18P_8	NBPF20	-	1e3
chr1_KI270711v1_random	19363	20362	NBPF1L_1	NBPF20	-	1e3
chr1_KI270711v1_random	20363	21362	NBPF1L_2	NBPF20	-	1e3
chr1_KI270711v1_random	21363	22362	NBPF1L_3	NBPF20	-	1e3
chr1_KI270711v1_random	22363	23362	NBPF1L_4	NBPF20	-	1e3
chr1_KI270711v1_random	26363	27362	NBPF1L_5	NBPF20	-	1e3
chr1_KI270711v1_random	27363	28362	NBPF1L_6	NBPF20	-	1e3
chr1_KI270711v1_random	30910	31909	NBPF1L_7	NBPF20	-	1e3
chr1_KI270711v1_random	32385	33384	NBPF1L_8	NBPF20	-	1e3
chr1_KI270711v1_random	36139	37138	NBPF1L_9	NBPF20	-	1e3
chr3	36635756	36636755	NBPF21P_1	NBPF20	-	1e3
chr3	36636756	36637755	NBPF21P_2	NBPF20	-	1e3
chr3	36637756	36638755	NBPF21P_3	NBPF20	-	1e3
chr3	36638756	36639755	NBPF21P_4	NBPF20	-	1e3
chr3	36639756	36640755	NBPF21P_5	NBPF20	-	1e3
chr3	36640756	36641755	NBPF21P_6	NBPF20	-	1e3
chr5	86277194	86278193	NBPF22P_1	NBPF20	-	1e3
chr5	86278194	86279193	NBPF22P_2	NBPF20	-	1e3
chr5	86279194	86280193	NBPF22P_3	NBPF20	-	1e3
chr5	86280194	86281193	NBPF22P_4	NBPF20	-	1e3
chr5	86281194	86282193	NBPF22P_5	NBPF20	-	1e3
chr5	86282194	86283193	NBPF22P_6	NBPF20	-	1e3
chr5	86283194	86284193	NBPF22P_7	NBPF20	-	1e3
chr5	86284194	86285193	NBPF22P_8	NBPF20	-	1e3
chr5	86285194	86286193	NBPF22P_9	NBPF20	-	1e3
chr5	86286194	86287193	NBPF22P_10	NBPF20	-	1e3
chr5	86287194	86288193	NBPF22P_11	NBPF20	-	1e3
chr5	86288194	86289193	NBPF22P_12	NBPF20	-	1e3
chr5	86289194	86290193	NBPF22P_13	NBPF20	-	1e3
chr5	86290194	86291193	NBPF22P_14	NBPF20	-	1e3
chr5	86291194	86292193	NBPF22P_15	NBPF20	-	1e3
chr5	86292194	86293193	NBPF22P_16	NBPF20	-	1e3
chr5	86293194	86294193	NBPF22P_17	NBPF20	-	1e3
chr5	86294194	86295193	NBPF22P_18	NBPF20	-	1e3
chr5	86295194	86296193	NBPF22P_19	NBPF20	-	1e3
chr5	86296194	86297193	NBPF22P_20	NBPF20	-	1e3
chr5	86297194	86298193	NBPF22P_21	NBPF20	-	1e3
chr5	86298194	86299193	NBPF22P_22	NBPF20	-	1e3
chr5	86299194	86300193	NBPF22P_23	NBPF20	-	1e3
chr5	86300194	86301193	NBPF22P_24	NBPF20	-	1e3
chr5	86301194	86302193	NBPF22P_25	NBPF20	-	1e3
