# Supplementary material for: High resolution measurement of DUF1220 domain copy number from whole genome sequence data
Source: BMC Genomics. 2017 Aug 14;18:614. doi: 10.1186/s12864-017-3976-z (PMC5556342; doi:10.1186/s12864-017-3976-z)
Supplement: Supplementary file 4 — PF06758 seed domains. (TXT 7 kb) [file 12864_2017_3976_MOESM4_ESM.txt]

# STOCKHOLM 1.0
#=GF ID   DUF1220
#=GF AC   PF06758.12
#=GF DE   Repeat of unknown function (DUF1220)
#=GF AU   Moxon SJ
#=GF SE   Pfam-B_6292 (release 10.0)
#=GF GA   23.00 23.00;
#=GF TC   23.00 23.00;
#=GF NC   22.60 22.70;
#=GF BM   hmmbuild HMM.ann SEED.ann
#=GF SM   hmmsearch -Z 26740544 -E 1000 --cpu 4 HMM pfamseq
#=GF TP   Domain
#=GF WK   DUF1220
#=GF RN   [1]
#=GF RM   19850849
#=GF RT   DUF1220 Domains, Cognitive Disease, and Human Brain Evolution.
#=GF RA   Dumas L, Sikela JM;
#=GF RL   Cold Spring Harb Symp Quant Biol. 2009; [Epub ahead of print]
#=GF DR   INTERPRO; IPR010630;
#=GF SQ   46
#=GS F6WNF5_MACMU/351-416    AC F6WNF5.1
#=GS H2R5P0_PANTR/361-426    AC H2R5P0.1
#=GS F6WNF5_MACMU/425-491    AC F6WNF5.1
#=GS H2PY92_PANTR/320-382    AC H2PY92.1
#=GS H2N5T6_PONAB/76-138     AC H2N5T6.1
#=GS F6ZVC2_CALJA/13-75      AC F6ZVC2.1
#=GS H9KXK2_CALJA/3-68       AC H9KXK2.1
#=GS G3SF97_GORGO/138-203    AC G3SF97.1
#=GS F6WNF5_MACMU/501-566    AC F6WNF5.1
#=GS F6THT9_CALJA/266-326    AC F6THT9.1
#=GS F7F9R2_MACMU/418-483    AC F7F9R2.1
#=GS NBPFB_HUMAN/757-821     AC Q86T75.3
#=GS H2N5T6_PONAB/148-213    AC H2N5T6.1
#=GS G3SF97_GORGO/65-128     AC G3SF97.1
#=GS F7HA30_MACMU/140-205    AC F7HA30.1
#=GS F6ZVC2_CALJA/85-150     AC F6ZVC2.1
#=GS F7HA30_MACMU/65-130     AC F7HA30.1
#=GS G3RUM3_GORGO/670-735    AC G3RUM3.1
#=GS G1R8H7_NOMLE/541-606    AC G1R8H7.1
#=GS H2PUI1_PONAB/536-600    AC H2PUI1.1
#=GS M3WBQ6_FELCA/430-498    AC M3WBQ6.1
#=GS W5QH32_SHEEP/413-478    AC W5QH32.1
#=GS F6WNF5_MACMU/191-253    AC F6WNF5.1
#=GS F6ZSJ1_MACMU/7-69       AC F6ZSJ1.1
#=GS H2N649_PONAB/117-179    AC H2N649.1
#=GS F6TSL9_CALJA/175-235    AC F6TSL9.1
#=GS F6THT9_CALJA/179-240    AC F6THT9.1
#=GS F7F9R2_MACMU/178-240    AC F7F9R2.1
#=GS F1MXD9_BOVIN/185-248    AC F1MXD9.2
#=GS F1SB06_PIG/323-394      AC F1SB06.2
#=GS M3WBQ6_FELCA/183-245    AC M3WBQ6.1
#=GS F6VAV7_HORSE/1562-1625  AC F6VAV7.1
#=GS F6WNF5_MACMU/279-341    AC F6WNF5.1
#=GS F7F9R2_MACMU/266-328    AC F7F9R2.1
#=GS H2R5P0_PANTR/268-335    AC H2R5P0.1
#=GS M3WBQ6_FELCA/271-337    AC M3WBQ6.1
#=GS M3XUC9_MUSPF/190-252    AC M3XUC9.1
#=GS M3XNF3_MUSPF/4-71       AC M3XNF3.1
#=GS W5QH32_SHEEP/343-406    AC W5QH32.1
#=GS F1SDB5_PIG/420-486      AC F1SDB5.1
#=GS M3WBQ6_FELCA/347-420    AC M3WBQ6.1
#=GS M3XNF3_MUSPF/81-147     AC M3XNF3.1
#=GS M3XUC9_MUSPF/344-410    AC M3XUC9.1
#=GS G1SQX5_RABIT/415-479    AC G1SQX5.1
#=GS G1SV70_RABIT/411-475    AC G1SV70.1
#=GS G1SQX5_RABIT/339-404    AC G1SQX5.1
F6WNF5_MACMU/351-416               KEVKRQETI....AP...RL......SREPLRVDKY.EVPRELLDGCYLIASV...LPDLTHSCQP.YRRTLYSFEEKQVSLAL
H2R5P0_PANTR/361-426               EEVKGQETV....AP...RL......SRGPLRVDKH.EIPQESLDGCCLTPSI...LPDLTPSYHP.YWSTLYSFEDKQVSLAL
F6WNF5_MACMU/425-491               KKMEDQQLL....CP...RL......NRRLLQVEEH.EVPQESWDEADSTLPI...PPDLTDSYQSDMRSALHSLEEQQACLAL
H2PY92_PANTR/320-382               EQEEEKGPV....SP............RNLQESEEE.EAPQESWDEGDWTLSI...PADMSASYQS.DRSTFHSVEQQQVGLAL
H2N5T6_PONAB/76-138                EEEKEKGPV....PP............RNLQESEEE.EAPQESWEEGYLTLSS...PLDMSAFYQS.YRSTLHSLEEQQFGLAL
F6ZVC2_CALJA/13-75                 EEEEEKGPV....S............TRNLQESVEE.EAPQESWDEDYSTLSI...PPGTFAFNEP.YRTNLHSLEEQQVNLAH
H9KXK2_CALJA/3-68                  EEEEEKGPV....PP...RL......IRNLQESVEE.EAPQESWDEGDSTLSV...PPGPSAFNET.LRSNLHSLEEQQVISAV
G3SF97_GORGO/138-203               EEEEDQDPP....CP...RL......SPELPEVEEQ.DVPQDSLDEVYLTPSL...PHDLSDCQQP.YNSTLYSLEDQLTCFAL
F6WNF5_MACMU/501-566               EELADQDPP....CR...RL......RQELLEVEEQ.EVPENSLDEVYLTPLV...PHDLCDCHQA.YSGTLYSLEDQLACSAL
F6THT9_CALJA/266-326               EEEEGKAPV....PP....L......SQELLEVKEQ.EAPEDSLDEIYST.......RELYDCHQP.YSSTSSSLEDQLTCSAL
F7F9R2_MACMU/418-483               EELEDQDPP....CP...RL......SQELPEVKEQ.EIPEDSVDEVYLTPSV...HRDLSDCHQP.YSSTLSSLEDQLACSAL
NBPFB_HUMAN/757-821                EEEEDQGPP....CP...RL......SRELLEVVEP.EVLQDSLDVIQLLPVV...LNSLTPA.SP.TEVPFMHWRKNMLAFLL
H2N5T6_PONAB/148-213               VKKEDQEAT....CP...RL......SRELLEVEEA.EVLQDSLDRCYLTPSS...YLELPDLCQP.YGSDFYSLEEQHIGLAI
G3SF97_GORGO/65-128                EEAEDQGPP....WP...RL......SSKLLEGEGP.EVLQDSLDRRYSTPSS.....ELCDSCQS.CRSAFYSLKEQYVGLAL
F7HA30_MACMU/140-205               EEEEDESPP....CP...RL......SRELLEGEEP.EVLQYSLDRCYSTPSS...YLELPDSCQP.YRSAFYSLEEQHVGLAL
F6ZVC2_CALJA/85-150                EEEEDQGPL....CP...RL......SMELVEAEEP.EVFWYSLDILYSTYTA...YLEFYYTCQA.YTYAVFLYAEEHVRLTL
F7HA30_MACMU/65-130                EKEEDQNLP....CP...RL......SKELLEVQEP.KVLHDSVDRCYSTPTS...YLELSDSCQP.YRSAFYSLEKQHVGLVL
G3RUM3_GORGO/670-735               EGEEDQNPP....CS...RL......SRELPEVVEP.EDLQDSLDRGYSTPFS...YVELPDSCQP.YGSCFYSLEEEHVVFSL
G1R8H7_NOMLE/541-606               EGEEDQNPP....CP...RL......SGMPMEAEEP.EVLQDSVDRFYSTPST...YFELDASFQH.YRSDFYSFEEEHVSLAL
H2PUI1_PONAB/536-600               EEEEDQNPP....CP...RL......NGVLMEVEGP.EVLQDSLDRCYSTPPT...NFELPDSFQH.ERSAF.SFKKQHSSLAL
M3WBQ6_FELCA/430-498               CDEEDQDPT....CPSNTRL......CRERPVAPED.EVPQDSVGECNLTPSV...GHDLSDTYRP.YRSASFTSDQQEVFVGV
W5QH32_SHEEP/413-478               ADLEDDSPN....PT...NL......SVEQLVVEEN.EVQPDSLDECYLAASV...GHHLAGSCHP.YRSASFPTERREVCLAL
F6WNF5_MACMU/191-253               EVDKVQESP....AP............REAQKAEEK.EVPEDSLEECVISCSN...SHGPCNSNPP.HRNTKITFEEDKATSTL
F6ZSJ1_MACMU/7-69                  EAEKVQESC....AP............REVQKAEER.EIPEDSLEACAVPCSN...SHSPCESNKP.HRNTKITFEEDKVDSTV
H2N649_PONAB/117-179               EAEKVLESS....AP............SEVQKAEES.EVPEDSLEEYAITCSN...SHSPCDSNQP.HRKTKITFEEDKVDSTL
F6TSL9_CALJA/175-235               ETENIQESP....AP............REVQKAEEK.EVPQDSLEACAY..SN...SYSPSDSNQP.QRSTKVTFEGGKVDSSL
F6THT9_CALJA/179-240               VVKKTQESA....AP............SEVQTAEEK.EVPQDSLEECAATCSN...SYGPSNSNQP.HRSTKLTFEE.KVDSGL
F7F9R2_MACMU/178-240               EVEEVQESP....AP............REVQMAEGK.EVPQDSLEECAVTCSN...SHDPSDSNQP.HRSTKITSEEDKVDSAL
F1MXD9_BOVIN/185-248               EDEQAQEKL....TP...........SMELQEVEKR.EVPEESKDECGLMPSS...LQGSSDSHQP.YSDDKFKFNELEVDLGQ
F1SB06_PIG/323-394                 EEVDGQEPL....PP...SLPLRIWHSTELQEVAKE.EVLQAFPDEAVLAPCI...QQEGSDCYPP.CSDGKLAFDEQKKGSAL
M3WBQ6_FELCA/183-245               LTTSS........CP........TWHSMELPEAEKK.EVLQDTLNECVLTPSI...GQEGCDCYQP.YRDGTFPSDKQEFGSAL
F6VAV7_HORSE/1562-1625             AGLE..........PLALRL......SRELQEKEKVIEVLQAKLDARSLTPSS...SHALSDSHRS.PSSSSFLSDELEVCSDM
F6WNF5_MACMU/279-341               EEEEGKAPV....PP............RKLQESDEK.EVLQDSLEESVLTSCS...HHDMSQSYQP.CEGTFLALDEQKVCSAQ
F7F9R2_MACMU/266-328               EEEQGKAPV....PP............RKLQDSEEK.GVLKDLPEECVFSHSR...HCDMSNSYLH.HEVTFLALDEEKVCSVQ
H2R5P0_PANTR/268-335               EEEEGKVPV....PP...R.......NRQSLESGEL.TNLTDFLISPVVSHVANPGHHDKSNSYLH.REVSSLALDEQKVCSAQ
M3WBQ6_FELCA/271-337               EGLKGRESD....AP...RL......SRQLLEVVEE.EITWDSLDERYWTYSV...LPDLSDSYWPYGSTAVFSPEELEVSSAL
M3XUC9_MUSPF/190-252               EVNVQFSPP.................CRLTTQLLEQ.DTSRDTPDERYLTYSV...LPDMSDSYWPYRSSAIFSPENPQVCSSL
M3XNF3_MUSPF/4-71                  DGLKGQESV....AP..SRL......SKHLLEVVEK.DTSWDSPDECYLTYSV...LPDLSDSYWPYKSTAIFSPENPEVCSSL
W5QH32_SHEEP/343-406               KGPEVV.......AP...RF......SRQLPQMRQN.GVPRDSLDEYYLTYSV...LPGLSDSFWPYRSNAIFSLEDVDVSYAW
F1SDB5_PIG/420-486                 APTPDTHPV....CP...SL......RGELPPMAEC.GVPLNSLDGSAWSCPG...LPDLSDSFWPYRSAATLSFENMDVPDAQ
M3WBQ6_FELCA/347-420               EEEQDQDLTCARNLPFPTRF......GRELQESAEQ.DVHQDSLDERYLTYSA...LPDPSDSPWTHRRANINSYEDLDVCPAL
M3XNF3_MUSPF/81-147                EEKEDQDLV....GP...RL......SMMLPEVKEQ.DAQGDSLGECSLTDSP...PPESSDQHATYRRADINSFKDMGICSAL
M3XUC9_MUSPF/344-410               FEEEDQDPL....GP...KP......SLCLPEVEEH.GPPWDSLDQCYLTHSA...FRDLADLHGTSTRADRNSFDDMDSSSAL
G1SQX5_RABIT/415-479               EMQEEAQAL....SH..TSL......IREIPEIEDQ.DVSQDSHGMC.LTPAL...LPEASDC.SH.TSSTWSSLEKQPVCSAL
G1SV70_RABIT/411-475               NDEDSHPPF....PP..SSL......IREIPEIEDQ.DVSQDSHGTC.LTPAL...LPEASD..WPHSRSTWSSLEKQPVCSAL
G1SQX5_RABIT/339-404               HEVEVQEQV.............VTYTSRELPEEQEQ.EDPDDSLDECYLTPSI...SPVVSELDHS.TWSSWCSLEHQDMLSAP
#=GC seq_cons                      Ecc-sppss....sP...ph......s+EL.Es-Ep.EVspDSLDcshlTsSs.....-hoDShpP.hcoshhShE-pcVs.AL
//
