# Supplementary material for: High resolution measurement of DUF1220 domain copy number from whole genome sequence data
Source: BMC Genomics. 2017 Aug 14;18:614. doi: 10.1186/s12864-017-3976-z (PMC5556342; doi:10.1186/s12864-017-3976-z)
Supplement: Supplementary file 5 — Annotation of DUF1220 domains and exons in hg38. (BED 49 kb) [file 12864_2017_3976_MOESM5_ESM.bed]

chr1	16562319	16564186	NBPF1_CON3_1	NBPF1	-	1867
chr1	16564807	16564918	NBPF1_CON3_1	NBPF1	-	111
chr1	16565633	16565805	NBPF1_HLS3_1	NBPF1	-	172
chr1	16566408	16566459	NBPF1_HLS3_1	NBPF1	-	51
chr1	16567179	16567351	NBPF1_HLS1_1	NBPF1	-	172
chr1	16567979	16568030	NBPF1_HLS1_1	NBPF1	-	51
chr1	16569073	16569236	NBPF1_CON2_1	NBPF1	-	163
chr1	16573142	16573193	NBPF1_CON2_1	NBPF1	-	51
chr1	16574487	16574692	NBPF1_CON1_3	NBPF1	-	205
chr1	16575157	16575229	NBPF1_CON1_3	NBPF1	-	72
chr1	16576267	16576481	NBPF1_CE3_3	NBPF1	-	214
chr1	16577317	16577419	NBPF1_CE2_3	NBPF1	-	102
chr1	16579193	16579402	NBPF1_CE1_3	NBPF1	-	209
chr1	16580745	16580956	NBPF1_CON1_2	NBPF1	-	211
chr1	16581420	16581492	NBPF1_CON1_2	NBPF1	-	72
chr1	16582544	16582758	NBPF1_CE3_2	NBPF1	-	214
chr1	16583594	16583696	NBPF1_CE2_2	NBPF1	-	102
chr1	16585489	16585698	NBPF1_CE1_2	NBPF1	-	209
chr1	16587050	16587261	NBPF1_CON1_1	NBPF1	-	211
chr1	16587725	16587797	NBPF1_CON1_1	NBPF1	-	72
chr1	16588849	16589063	NBPF1_CE3_1	NBPF1	-	214
chr1	16589899	16590001	NBPF1_CE2_1	NBPF1	-	102
chr1	16591847	16592056	NBPF1_CE1_1	NBPF1	-	209
chr1	16592159	16592313	NBPF1_UCE13	NBPF1	-	154
chr1	16593441	16593753	NBPF1_UCE11	NBPF1	-	312
chr1	16594592	16594661	NBPF1_UCE10	NBPF1	-	69
chr1	16594931	16595013	NBPF1_UCE19	NBPF1	-	82
chr1	16599589	16603049	NBPF1_UCE8	NBPF1	-	3460
chr1	16604241	16604364	NBPF1_UCE20	NBPF1	-	123
chr1	16604791	16604934	NBPF1_UCE7	NBPF1	-	143
chr1	16605406	16607691	NBPF1_UCE5	NBPF1	-	2285
chr1	16608508	16608779	NBPF1_UCE4	NBPF1	-	271
chr1	16613338	16613562	NBPF1_UCE1	NBPF1	-	224
chr1	21424625	21424828	NBPF2P_CON3_1	NBPF2P	-	203
chr1	21425471	21425522	NBPF2P_CON3_1	NBPF2P	-	51
chr1	21426239	21426410	NBPF2P_HLS3_1	NBPF2P	-	171
chr1	21427025	21427076	NBPF2P_HLS3_1	NBPF2P	-	51
chr1	21427787	21427967	NBPF2P_HLS2(long-lone)_1	NBPF2P	-	180
chr1	21440128	21440378	NBPF3_UCE1	NBPF3	+	250
chr1	21440797	21440914	NBPF3_UCE2	NBPF3	+	117
chr1	21442240	21442358	NBPF3_UCE3	NBPF3	+	118
chr1	21444944	21445219	NBPF3_UCE4	NBPF3	+	275
chr1	21446037	21446482	NBPF3_UCE5	NBPF3	+	445
chr1	21449791	21449888	NBPF3_UCE6	NBPF3	+	97
chr1	21451767	21451909	NBPF3_UCE7	NBPF3	+	142
chr1	21453373	21454306	NBPF3_UCE8	NBPF3	+	933
chr1	21459749	21460000	NBPF3_UCE9	NBPF3	+	251
chr1	21466087	21466156	NBPF3_UCE10	NBPF3	+	69
chr1	21466996	21467309	NBPF3_UCE11	NBPF3	+	313
chr1	21468155	21468334	NBPF3_UCE12	NBPF3	+	179
chr1	21468441	21468585	NBPF3_UCE13	NBPF3	+	144
chr1	21468688	21468897	NBPF3_CE1_1	NBPF3	+	209
chr1	21470632	21470734	NBPF3_CE2_1	NBPF3	+	102
chr1	21471569	21471783	NBPF3_CE3_1	NBPF3	+	214
chr1	21472843	21472915	NBPF3_CON1_1	NBPF3	+	72
chr1	21473377	21473585	NBPF3_CON1_1	NBPF3	+	208
chr1	21474900	21474951	NBPF3_CON2_1	NBPF3	+	51
chr1	21478069	21478307	NBPF3_CON2_1	NBPF3	+	238
chr1	21479349	21479400	NBPF3_HLS1/HLS2_1	NBPF3	+	51
chr1	21480051	21480223	NBPF3_HLS1/HLS2_1	NBPF3	+	172
chr1	21480930	21480981	NBPF3_HLS3_1	NBPF3	+	51
chr1	21481597	21481769	NBPF3_HLS3_1	NBPF3	+	172
chr1	21482484	21482535	NBPF3_CON3_1	NBPF3	+	51
chr1	21483143	21485005	NBPF3_CON3_1	NBPF3	+	1862
chr1	108223341	108223746	NBPF4_CE7_1	NBPF4	-	405
chr1	108226679	108226893	NBPF4_CE6_1	NBPF4	-	214
chr1	108228920	108229156	NBPF4_CE5_1	NBPF4	-	236
chr1	108232256	108232428	NBPF4_CON6_1	NBPF4	-	172
chr1	108233160	108233211	NBPF4_CON6_1	NBPF4	-	51
chr1	108234242	108234411	NBPF4_CON5_1	NBPF4	-	169
chr1	108235236	108235287	NBPF4_CON5_1	NBPF4	-	51
chr1	108236270	108236409	NBPF4_CON4_1	NBPF4	-	139
chr1	108237011	108237097	NBPF4_CE4_1	NBPF4	-	86
chr1	108237287	108237338	NBPF4_CON4_1	NBPF4	-	51
chr1	108238748	108238959	NBPF4_CON1_1	NBPF4	-	211
chr1	108239828	108239906	NBPF4_CON1_1	NBPF4	-	78
chr1	108240950	108241164	NBPF4_CE3_1	NBPF4	-	214
chr1	108242074	108242173	NBPF4_CE2_1	NBPF4	-	99
chr1	108243584	108243796	NBPF4_CE1_1	NBPF4	-	212
chr1	108243899	108244081	NBPF4_UCE13	NBPF4	-	182
chr1	108375838	108375981	NBPF5P_UCE13	NBPF5P	+	143
chr1	108376084	108376296	NBPF5P_CE1_1	NBPF5P	+	212
chr1	108377707	108377806	NBPF5P_CE2_1	NBPF5P	+	99
chr1	108378720	108378934	NBPF5P_CE3_1	NBPF5P	+	214
chr1	108379978	108380056	NBPF5P_CON1_1	NBPF5P	+	78
chr1	108380925	108381136	NBPF5P_CON1_1	NBPF5P	+	211
chr1	108382546	108382597	NBPF5P_CON4_1	NBPF5P	+	51
chr1	108383475	108383614	NBPF5P_CON4_1	NBPF5P	+	139
chr1	108385821	108385960	NBPF5P_exon_9	NBPF5P	+	139
chr1	108410504	108410814	NBPF5P_exon_10	NBPF5P	+	310
chr1	108421496	108421574	NBPF6_exon_1	NBPF6	+	78
chr1	108431590	108432849	NBPF6_exon_2	NBPF6	+	1259
chr1	108434085	108434162	NBPF6_exon_3	NBPF6	+	77
chr1	108434675	108434819	NBPF6_exon_4	NBPF6	+	144
chr1	108435099	108435139	NBPF6_exon_5	NBPF6	+	40
chr1	108446692	108446698	NBPF6_exon_6	NBPF6	+	6
chr1	108446827	108447771	NBPF6_exon_7	NBPF6	+	944
chr1	108450158	108450464	NBPF6_UCE13	NBPF6	+	306
chr1	108450567	108450779	NBPF6_CE1_1	NBPF6	+	212
chr1	108452190	108452289	NBPF6_CE2_1	NBPF6	+	99
chr1	108453181	108453395	NBPF6_CE3_1	NBPF6	+	214
chr1	108454439	108454517	NBPF6_CON1_1	NBPF6	+	78
chr1	108455386	108455597	NBPF6_CON1_1	NBPF6	+	211
chr1	108457007	108457058	NBPF6_CON4_1	NBPF6	+	51
chr1	108457248	108457334	NBPF6_CE4_1	NBPF6	+	86
chr1	108457936	108458075	NBPF6_CON4_1	NBPF6	+	139
chr1	108459058	108459109	NBPF6_CON5_1	NBPF6	+	51
chr1	108459933	108460102	NBPF6_CON5_1	NBPF6	+	169
chr1	108461133	108461184	NBPF6_CON6_1	NBPF6	+	51
chr1	108461916	108462088	NBPF6_CON6_1	NBPF6	+	172
chr1	108465188	108465424	NBPF6_CE5_1	NBPF6	+	236
chr1	108467451	108467665	NBPF6_CE6_1	NBPF6	+	214
chr1	108470597	108471903	NBPF6_CE7_1	NBPF6	+	1306
chr1	119834870	119834907	NBPF7_CE7_1	NBPF7	-	37
chr1	119835513	119835718	NBPF7_CE6_1	NBPF7	-	205
chr1	119835997	119836208	NBPF7_CON4_1	NBPF7	-	211
chr1	119837307	119837359	NBPF7_CON4_1	NBPF7	-	52
chr1	119839184	119839395	NBPF7_CON1_1	NBPF7	-	211
chr1	119840257	119840329	NBPF7_CON1_1	NBPF7	-	72
chr1	119841386	119841600	NBPF7_CE3_1	NBPF7	-	214
chr1	119842433	119842535	NBPF7_CE2_1	NBPF7	-	102
chr1	119844301	119844514	NBPF7_CE1_1	NBPF7	-	213
chr1	120436353	120436697	NBPF8_CE1_1	NBPF8	+	344
chr1	120438544	120438646	NBPF8_CE2_1	NBPF8	+	102
chr1	120439476	120439690	NBPF8_CE3_1	NBPF8	+	214
chr1	120440742	120440814	NBPF8_CON1_1	NBPF8	+	72
chr1	120441278	120441489	NBPF8_CON1_1	NBPF8	+	211
chr1	120442841	120443050	NBPF8_CE1_2	NBPF8	+	209
chr1	120444897	120444999	NBPF8_CE2_2	NBPF8	+	102
chr1	120445829	120446043	NBPF8_CE3_2	NBPF8	+	214
chr1	120447094	120447166	NBPF8_CON1_2	NBPF8	+	72
chr1	120447630	120447841	NBPF8_CON1_2	NBPF8	+	211
chr1	120449193	120449402	NBPF8_CE1_3	NBPF8	+	209
chr1	120451180	120451282	NBPF8_CE2_3	NBPF8	+	102
chr1	120452117	120452331	NBPF8_CE3_3	NBPF8	+	214
chr1	120453372	120453444	NBPF8_CON1_3	NBPF8	+	72
chr1	120453909	120454114	NBPF8_CON1_3	NBPF8	+	205
chr1	120455409	120455460	NBPF8_CON2_1	NBPF8	+	51
chr1	120459367	120459530	NBPF8_CON2_1	NBPF8	+	163
chr1	120460573	120460624	NBPF8_HLS1_1	NBPF8	+	51
chr1	120461254	120461426	NBPF8_HLS1_1	NBPF8	+	172
chr1	120462146	120462197	NBPF8_HLS2_1	NBPF8	+	51
chr1	120462794	120462966	NBPF8_HLS2_1	NBPF8	+	172
chr1	120463676	120463727	NBPF8_HLS3_1	NBPF8	+	51
chr1	120464376	120464548	NBPF8_HLS3_1	NBPF8	+	172
chr1	120465263	120465371	NBPF8_CON3_1	NBPF8	+	108
chr1	120465978	120467739	NBPF8_CON3_1	NBPF8	+	1761
chr1	120471449	120473978	PDE4DIPL1_exon_46	PDE4DIPL1	-	2529
chr1	120475228	120475299	PDE4DIPL1_exon_45	PDE4DIPL1	-	71
chr1	120489811	120489916	PDE4DIPL1_exon_44	PDE4DIPL1	-	105
chr1	120491582	120491628	PDE4DIPL1_exon_43	PDE4DIPL1	-	46
chr1	120491935	120492073	PDE4DIPL1_exon_42	PDE4DIPL1	-	138
chr1	120493158	120493301	PDE4DIPL1_exon_41	PDE4DIPL1	-	143
chr1	120494234	120494460	PDE4DIPL1_exon_40	PDE4DIPL1	-	226
chr1	120495030	120495146	PDE4DIPL1_exon_39	PDE4DIPL1	-	116
chr1	120497182	120497421	PDE4DIPL1_exon_38	PDE4DIPL1	-	239
chr1	120501110	120501234	PDE4DIPL1_exon_37	PDE4DIPL1	-	124
chr1	120501928	120502117	PDE4DIPL1_exon_36	PDE4DIPL1	-	189
chr1	120503600	120503719	PDE4DIPL1_exon_35	PDE4DIPL1	-	119
chr1	120504382	120504513	PDE4DIPL1_exon_34	PDE4DIPL1	-	131
chr1	120505711	120505962	PDE4DIPL1_exon_33	PDE4DIPL1	-	251
chr1	120511666	120511818	PDE4DIPL1_exon_32	PDE4DIPL1	-	152
chr1	120512470	120512693	PDE4DIPL1_CON7_1	PDE4DIPL1	-	223
chr1	120513766	120513817	PDE4DIPL1_CON7_1	PDE4DIPL1	-	51
chr1	120514825	120515060	PDE4DIPL1_exon_29	PDE4DIPL1	-	235
chr1	120516824	120517352	PDE4DIPL1_exon_28	PDE4DIPL1	-	528
chr1	120518530	120518649	PDE4DIPL1_exon_27	PDE4DIPL1	-	119
chr1	120519218	120519410	PDE4DIPL1_exon_26	PDE4DIPL1	-	192
chr1	120520564	120520669	PDE4DIPL1_exon_25	PDE4DIPL1	-	105
chr1	120523894	120524126	PDE4DIPL1_exon_24	PDE4DIPL1	-	232
chr1	120530296	120530384	PDE4DIPL1_exon_23	PDE4DIPL1	-	88
chr1	120530664	120530883	PDE4DIPL1_exon_22	PDE4DIPL1	-	219
chr1	120532063	120532089	PDE4DIPL1_exon_21	PDE4DIPL1	-	26
chr1	120536311	120536402	PDE4DIPL1_exon_20	PDE4DIPL1	-	91
chr1	120538323	120538404	PDE4DIPL1_exon_19	PDE4DIPL1	-	81
chr1	120538571	120538735	PDE4DIPL1_exon_18	PDE4DIPL1	-	164
chr1	120541892	120542086	PDE4DIPL1_exon_17	PDE4DIPL1	-	194
chr1	120543017	120543196	PDE4DIPL1_exon_16	PDE4DIPL1	-	179
chr1	120543947	120544084	PDE4DIPL1_exon_15	PDE4DIPL1	-	137
chr1	120544267	120544380	PDE4DIPL1_exon_14	PDE4DIPL1	-	113
chr1	120545281	120545439	PDE4DIPL1_exon_13	PDE4DIPL1	-	158
chr1	120548289	120548501	PDE4DIPL1_exon_12	PDE4DIPL1	-	212
chr1	120548641	120548733	PDE4DIPL1_exon_11	PDE4DIPL1	-	92
chr1	120548973	120549092	PDE4DIPL1_exon_10	PDE4DIPL1	-	119
chr1	120550145	120550276	PDE4DIPL1_exon_9	PDE4DIPL1	-	131
chr1	120573072	120573189	PDE4DIPL1_exon_8	PDE4DIPL1	-	117
chr1	120578706	120578881	PDE4DIPL1_exon_7	PDE4DIPL1	-	175
chr1	120579071	120579194	PDE4DIPL1_exon_6	PDE4DIPL1	-	123
chr1	120608489	120608718	PDE4DIPL1_exon_5	PDE4DIPL1	-	229
chr1	120620355	120620465	PDE4DIPL1_exon_4	PDE4DIPL1	-	110
chr1	120641608	120641759	PDE4DIPL1_exon_3	PDE4DIPL1	-	151
chr1	120646873	120646928	PDE4DIPL1_exon_2	PDE4DIPL1	-	55
chr1	120701057	120701470	PDE4DIPL1_exon_1	PDE4DIPL1	-	413
chr1	120723923	120724250	NBPF26_UCE14	NBPF26	+	327
chr1	120763628	120763709	NBPF26_UCE15	NBPF26	+	81
chr1	120784974	120785233	NBPF26_UCE16	NBPF26	+	259
chr1	120793161	120793496	NBPF26_UCE17	NBPF26	+	335
chr1	120793747	120793757	NBPF26_exon_5	NBPF26	+	10
chr1	120793762	120793877	NBPF26_UCE18	NBPF26	+	115
chr1	120805418	120805765	NBPF26_CE1_1	NBPF26	+	347
chr1	120807607	120807709	NBPF26_CE2_1	NBPF26	+	102
chr1	120808545	120808759	NBPF26_CE3_1	NBPF26	+	214
chr1	120809811	120809883	NBPF26_CON1_1	NBPF26	+	72
chr1	120810347	120810558	NBPF26_CON1_1	NBPF26	+	211
chr1	120811886	120812095	NBPF26_CE1_2	NBPF26	+	209
chr1	120813891	120813993	NBPF26_CE2_2	NBPF26	+	102
chr1	120814829	120815043	NBPF26_CE3_2	NBPF26	+	214
chr1	120816085	120816157	NBPF26_CON1_2	NBPF26	+	72
chr1	120816622	120816827	NBPF26_CON1_2	NBPF26	+	205
chr1	120818123	120818174	NBPF26_CON2_1	NBPF26	+	51
chr1	120822104	120822267	NBPF26_CON2_1	NBPF26	+	163
chr1	120823309	120823360	NBPF26_HLS1_1	NBPF26	+	51
chr1	120823974	120824146	NBPF26_HLS1_1	NBPF26	+	172
chr1	120824866	120824917	NBPF26_HLS2/HLS1_1	NBPF26	+	51
chr1	120825509	120825680	NBPF26_HLS2/HLS1_1	NBPF26	+	171
chr1	120827049	120827220	NBPF26_HLS1(long-lone)_1	NBPF26	+	171
chr1	120829764	120829815	NBPF26_HLS2_1	NBPF26	+	51
chr1	120830416	120830588	NBPF26_HLS2_1	NBPF26	+	172
chr1	120831298	120831349	NBPF26_HLS3_1	NBPF26	+	51
chr1	120831988	120832160	NBPF26_HLS3_1	NBPF26	+	172
chr1	120832875	120832983	NBPF26_HLS1_2	NBPF26	+	108
chr1	120833603	120833775	NBPF26_HLS1_2	NBPF26	+	172
chr1	120834495	120834546	NBPF26_HLS3_2	NBPF26	+	51
chr1	120834630	120834802	NBPF26_HLS3_2	NBPF26	+	172
chr1	120836517	120836568	NBPF26_HLS2_2	NBPF26	+	51
chr1	120837169	120837341	NBPF26_HLS2_2	NBPF26	+	172
chr1	120838051	120838102	NBPF26_HLS3_3	NBPF26	+	51
chr1	120838745	120838917	NBPF26_HLS3_3	NBPF26	+	172
chr1	120839632	120839740	NBPF26_CON3_1	NBPF26	+	108
chr1	120840350	120841481	NBPF26_CON3_1	NBPF26	+	1131
chr1	120963148	120964178	CON8C1_exon_1	CON8C1	+	1030
chr1	120966250	120966517	CON8C1_exon_2	CON8C1	+	267
chr1	120969119	120969354	CON8C1_exon_3	CON8C1	+	235
chr1	120970811	120972778	CON8C1_exon_4	CON8C1	+	1967
chr1	120972786	120973101	CON8C1_exon_5	CON8C1	+	315
chr1	120973347	120973398	CON8C1_CON8_1	CON8C1	+	51
chr1	120974070	120974389	CON8C1_CON8_1	CON8C1	+	319
chr1	120976566	120976673	CON8C1_exon_8	CON8C1	+	107
chr1	120977453	120981282	CON8C1_exon_9	CON8C1	+	3829
chr1	143541768	143542004	PDE4DIPL2_exon_1	PDE4DIPL2	+	236
chr1	143543012	143543063	PDE4DIPL2_CON7_1	PDE4DIPL2	+	51
chr1	143544151	143544374	PDE4DIPL2_CON7_1	PDE4DIPL2	+	223
chr1	143545026	143545178	PDE4DIPL2_exon_4	PDE4DIPL2	+	152
chr1	143547344	143547525	PDE4DIPL2_exon_5	PDE4DIPL2	+	181
chr1	143550873	143551124	PDE4DIPL2_exon_6	PDE4DIPL2	+	251
chr1	143552343	143552474	PDE4DIPL2_exon_7	PDE4DIPL2	+	131
chr1	143553142	143553261	PDE4DIPL2_exon_8	PDE4DIPL2	+	119
chr1	143554753	143554942	PDE4DIPL2_exon_9	PDE4DIPL2	+	189
chr1	143555631	143555755	PDE4DIPL2_exon_10	PDE4DIPL2	+	124
chr1	143565302	143565541	PDE4DIPL2_exon_11	PDE4DIPL2	+	239
chr1	143567553	143567668	PDE4DIPL2_exon_12	PDE4DIPL2	+	115
chr1	143568237	143568464	PDE4DIPL2_exon_13	PDE4DIPL2	+	227
chr1	143569385	143569525	PDE4DIPL2_exon_14	PDE4DIPL2	+	140
chr1	143570616	143570754	PDE4DIPL2_exon_15	PDE4DIPL2	+	138
chr1	143571058	143571104	PDE4DIPL2_exon_16	PDE4DIPL2	+	46
chr1	143572819	143572834	PDE4DIPL2_exon_17	PDE4DIPL2	+	15
chr1	143595216	143595459	NBPF17P_CON3_1	NBPF17P	-	243
chr1	143596061	143596112	NBPF17P_CON3_1	NBPF17P	-	51
chr1	143596811	143596983	NBPF17P_HLS3_1	NBPF17P	-	172
chr1	143597590	143597641	NBPF17P_HLS3_1	NBPF17P	-	51
chr1	143598357	143598523	NBPF17P_HLS3/HLS2_1	NBPF17P	-	166
chr1	143599120	143599171	NBPF17P_HLS3/HLS2_1	NBPF17P	-	51
chr1	143599876	143600048	NBPF17P_HLS1/HLS2_1	NBPF17P	-	172
chr1	143600685	143600740	NBPF17P_HLS1/HLS2_1	NBPF17P	-	55
chr1	143601786	143601949	NBPF17P_CON2_1	NBPF17P	-	163
chr1	143605143	143605190	NBPF17P_CON2_1	NBPF17P	-	47
chr1	143606511	143606716	NBPF17P_CON1_1	NBPF17P	-	205
chr1	143607178	143607250	NBPF17P_CON1_1	NBPF17P	-	72
chr1	143608292	143608506	NBPF17P_CE3_1	NBPF17P	-	214
chr1	143609352	143609449	NBPF17P_CE2_1	NBPF17P	-	97
chr1	143611236	143611448	NBPF17P_CE1_1	NBPF17P	-	212
chr1	143635509	143635641	NBPF17P_UCE4	NBPF17P	-	132
chr1	143744713	143745426	CON8C2_exon_1	CON8C2	+	713
chr1	143747671	143747773	CON8C2_exon_2	CON8C2	+	102
chr1	143750400	143750635	CON8C2_exon_3	CON8C2	+	235
chr1	143755870	143756418	CON8C2_exon_4	CON8C2	+	548
chr1	143756432	143756482	CON8C2_CON8_1	CON8C2	+	50
chr1	143757152	143757471	CON8C2_CON8_1	CON8C2	+	319
chr1	143759648	143760507	CON8C2_exon_7	CON8C2	+	859
chr1	144421386	144423256	NBPF15_CON3_1	NBPF15	-	1870
chr1	144423870	144423975	NBPF15_CON3_1	NBPF15	-	105
chr1	144424690	144424862	NBPF15_HLS3_1	NBPF15	-	172
chr1	144425517	144425568	NBPF15_HLS3_1	NBPF15	-	51
chr1	144426278	144426450	NBPF15_HLS2_1	NBPF15	-	172
chr1	144427047	144427098	NBPF15_HLS2_1	NBPF15	-	51
chr1	144427818	144427990	NBPF15_HLS1_1	NBPF15	-	172
chr1	144428606	144428657	NBPF15_HLS1_1	NBPF15	-	51
chr1	144429700	144429863	NBPF15_CON2_1	NBPF15	-	163
chr1	144433773	144433824	NBPF15_CON2_1	NBPF15	-	51
chr1	144435111	144435316	NBPF15_CON1_1	NBPF15	-	205
chr1	144435781	144435853	NBPF15_CON1_1	NBPF15	-	72
chr1	144436895	144437109	NBPF15_CE3_1	NBPF15	-	214
chr1	144437945	144438047	NBPF15_CE2_1	NBPF15	-	102
chr1	144439829	144440038	NBPF15_CE1_1	NBPF15	-	209
chr1	144440141	144440295	NBPF15_UCE13	NBPF15	-	154
chr1	144440402	144440581	NBPF15_UCE12	NBPF15	-	179
chr1	144442670	144442920	NBPF15_UCE9	NBPF15	-	250
chr1	144448775	144448916	NBPF15_UCE7	NBPF15	-	141
chr1	144450772	144450870	NBPF15_UCE6	NBPF15	-	98
chr1	144456537	144456809	NBPF15_UCE4	NBPF15	-	272
chr1	144459366	144459483	NBPF15_UCE3	NBPF15	-	117
chr1	144460843	144460961	NBPF15_UCE2	NBPF15	-	118
chr1	144461381	144461674	NBPF15_UCE1	NBPF15	-	293
chr1	145289900	145291769	NBPF20_CON3_1	NBPF20	-	1869
chr1	145292381	145292489	NBPF20_CON3_1	NBPF20	-	108
chr1	145293204	145293376	NBPF20_HLS3_22	NBPF20	-	172
chr1	145294021	145294072	NBPF20_HLS3_22	NBPF20	-	51
chr1	145294782	145294954	NBPF20_HLS2_20	NBPF20	-	172
chr1	145295567	145295618	NBPF20_HLS2_20	NBPF20	-	51
chr1	145296338	145296510	NBPF20_HLS1_20	NBPF20	-	172
chr1	145297139	145297247	NBPF20_HLS1_20	NBPF20	-	108
chr1	145297962	145298134	NBPF20_HLS3_21	NBPF20	-	172
chr1	145298787	145298838	NBPF20_HLS3_21	NBPF20	-	51
chr1	145299548	145299720	NBPF20_HLS2_19	NBPF20	-	172
chr1	145300329	145300380	NBPF20_HLS2_19	NBPF20	-	51
chr1	145301100	145301272	NBPF20_HLS1_19	NBPF20	-	172
chr1	145301901	145302009	NBPF20_HLS1_19	NBPF20	-	108
chr1	145302724	145302896	NBPF20_HLS3_20	NBPF20	-	172
chr1	145303533	145303584	NBPF20_HLS3_20	NBPF20	-	51
chr1	145304294	145304466	NBPF20_HLS1/HLS2_2	NBPF20	-	172
chr1	145305070	145305178	NBPF20_HLS1/HLS2_2	NBPF20	-	108
chr1	145305893	145306065	NBPF20_HLS3_19	NBPF20	-	172
chr1	145306716	145306767	NBPF20_HLS3_19	NBPF20	-	51
chr1	145307477	145307649	NBPF20_HLS1/HLS2_1	NBPF20	-	172
chr1	145308253	145308361	NBPF20_HLS1/HLS2_1	NBPF20	-	108
chr1	145309076	145309248	NBPF20_HLS3_18	NBPF20	-	172
chr1	145309897	145309948	NBPF20_HLS3_18	NBPF20	-	51
chr1	145310658	145310830	NBPF20_HLS2_18	NBPF20	-	172
chr1	145311437	145311488	NBPF20_HLS2_18	NBPF20	-	51
chr1	145312208	145312380	NBPF20_HLS1_18	NBPF20	-	172
chr1	145313009	145313117	NBPF20_HLS1_18	NBPF20	-	108
chr1	145313832	145314004	NBPF20_HLS3_17	NBPF20	-	172
chr1	145314665	145314716	NBPF20_HLS3_17	NBPF20	-	51
chr1	145315426	145315598	NBPF20_HLS2_17	NBPF20	-	172
chr1	145316207	145316258	NBPF20_HLS2_17	NBPF20	-	51
chr1	145316978	145317150	NBPF20_HLS1_17	NBPF20	-	172
chr1	145317781	145317889	NBPF20_HLS1_17	NBPF20	-	108
chr1	145318604	145318776	NBPF20_HLS3_16	NBPF20	-	172
chr1	145319435	145319486	NBPF20_HLS3_16	NBPF20	-	51
chr1	145320196	145320368	NBPF20_HLS2_16	NBPF20	-	172
chr1	145320969	145321020	NBPF20_HLS2_16	NBPF20	-	51
chr1	145321740	145321912	NBPF20_HLS1_16	NBPF20	-	172
chr1	145322543	145322651	NBPF20_HLS1_16	NBPF20	-	108
chr1	145323366	145323538	NBPF20_HLS3_15	NBPF20	-	172
chr1	145324185	145324236	NBPF20_HLS3_15	NBPF20	-	51
chr1	145324946	145325118	NBPF20_HLS2_15	NBPF20	-	172
chr1	145325719	145325770	NBPF20_HLS2_15	NBPF20	-	51
chr1	145326490	145326662	NBPF20_HLS1_15	NBPF20	-	172
chr1	145327291	145327399	NBPF20_HLS1_15	NBPF20	-	108
chr1	145328114	145328286	NBPF20_HLS3_14	NBPF20	-	172
chr1	145328945	145328996	NBPF20_HLS3_14	NBPF20	-	51
chr1	145329706	145329878	NBPF20_HLS2_14	NBPF20	-	172
chr1	145330486	145330537	NBPF20_HLS2_14	NBPF20	-	51
chr1	145331257	145331429	NBPF20_HLS1_14	NBPF20	-	172
chr1	145332058	145332166	NBPF20_HLS1_14	NBPF20	-	108
chr1	145332881	145333053	NBPF20_HLS3_13	NBPF20	-	172
chr1	145333698	145333749	NBPF20_HLS3_13	NBPF20	-	51
chr1	145334459	145334631	NBPF20_HLS2_13	NBPF20	-	172
chr1	145335242	145335293	NBPF20_HLS2_13	NBPF20	-	51
chr1	145336013	145336185	NBPF20_HLS1_13	NBPF20	-	172
chr1	145336814	145336922	NBPF20_HLS1_13	NBPF20	-	108
chr1	145337637	145337809	NBPF20_HLS3_12	NBPF20	-	172
chr1	145338454	145338505	NBPF20_HLS3_12	NBPF20	-	51
chr1	145339215	145339387	NBPF20_HLS2_12	NBPF20	-	172
chr1	145339996	145340047	NBPF20_HLS2_12	NBPF20	-	51
chr1	145340767	145340939	NBPF20_HLS1_12	NBPF20	-	172
chr1	145341564	145341672	NBPF20_HLS1_12	NBPF20	-	108
chr1	145342387	145342559	NBPF20_HLS3_11	NBPF20	-	172
chr1	145343208	145343259	NBPF20_HLS3_11	NBPF20	-	51
chr1	145343969	145344141	NBPF20_HLS2_11	NBPF20	-	172
chr1	145344750	145344801	NBPF20_HLS2_11	NBPF20	-	51
chr1	145345521	145345693	NBPF20_HLS1_11	NBPF20	-	172
chr1	145346322	145346430	NBPF20_HLS1_11	NBPF20	-	108
chr1	145347145	145347317	NBPF20_HLS3_10	NBPF20	-	172
chr1	145347978	145348029	NBPF20_HLS3_10	NBPF20	-	51
chr1	145348739	145348911	NBPF20_HLS2_10	NBPF20	-	172
chr1	145349520	145349571	NBPF20_HLS2_10	NBPF20	-	51
chr1	145350291	145350463	NBPF20_HLS1_10	NBPF20	-	172
chr1	145351094	145351202	NBPF20_HLS1_10	NBPF20	-	108
chr1	145351917	145352089	NBPF20_HLS3_9	NBPF20	-	172
chr1	145352742	145352793	NBPF20_HLS3_9	NBPF20	-	51
chr1	145353503	145353675	NBPF20_HLS2_9	NBPF20	-	172
chr1	145354284	145354335	NBPF20_HLS2_9	NBPF20	-	51
chr1	145355055	145355227	NBPF20_HLS1_9	NBPF20	-	172
chr1	145355856	145355964	NBPF20_HLS1_9	NBPF20	-	108
chr1	145356679	145356851	NBPF20_HLS3_8	NBPF20	-	172
chr1	145357490	145357541	NBPF20_HLS3_8	NBPF20	-	51
chr1	145358251	145358423	NBPF20_HLS2_8	NBPF20	-	172
chr1	145359031	145359082	NBPF20_HLS2_8	NBPF20	-	51
chr1	145359802	145359974	NBPF20_HLS1_8	NBPF20	-	172
chr1	145360603	145360711	NBPF20_HLS1_8	NBPF20	-	108
chr1	145361426	145361598	NBPF20_HLS3_7	NBPF20	-	172
chr1	145362243	145362294	NBPF20_HLS3_7	NBPF20	-	51
chr1	145363004	145363176	NBPF20_HLS2_7	NBPF20	-	172
chr1	145363785	145363836	NBPF20_HLS2_7	NBPF20	-	51
chr1	145364556	145364728	NBPF20_HLS1_7	NBPF20	-	172
chr1	145365357	145365465	NBPF20_HLS1_7	NBPF20	-	108
chr1	145366180	145366352	NBPF20_HLS3_6	NBPF20	-	172
chr1	145367003	145367054	NBPF20_HLS3_6	NBPF20	-	51
chr1	145367764	145367936	NBPF20_HLS2_6	NBPF20	-	172
chr1	145368545	145368596	NBPF20_HLS2_6	NBPF20	-	51
chr1	145369316	145369488	NBPF20_HLS1_6	NBPF20	-	172
chr1	145370117	145370225	NBPF20_HLS1_6	NBPF20	-	108
chr1	145370940	145371112	NBPF20_HLS3_5	NBPF20	-	172
chr1	145371751	145371802	NBPF20_HLS3_5	NBPF20	-	51
chr1	145372512	145372684	NBPF20_HLS2_5	NBPF20	-	172
chr1	145373293	145373344	NBPF20_HLS2_5	NBPF20	-	51
chr1	145374064	145374236	NBPF20_HLS1_5	NBPF20	-	172
chr1	145374865	145374973	NBPF20_HLS1_5	NBPF20	-	108
chr1	145375688	145375860	NBPF20_HLS3_4	NBPF20	-	172
chr1	145376505	145376556	NBPF20_HLS3_4	NBPF20	-	51
chr1	145377266	145377438	NBPF20_HLS2_4	NBPF20	-	172
chr1	145378043	145378094	NBPF20_HLS2_4	NBPF20	-	51
chr1	145378814	145378986	NBPF20_HLS1_4	NBPF20	-	172
chr1	145379617	145379725	NBPF20_HLS1_4	NBPF20	-	108
chr1	145380440	145380612	NBPF20_HLS3_3	NBPF20	-	172
chr1	145381257	145381308	NBPF20_HLS3_3	NBPF20	-	51
chr1	145382018	145382190	NBPF20_HLS2_3	NBPF20	-	172
chr1	145382799	145382850	NBPF20_HLS2_3	NBPF20	-	51
chr1	145383570	145383742	NBPF20_HLS1_3	NBPF20	-	172
chr1	145384371	145384479	NBPF20_HLS1_3	NBPF20	-	108
chr1	145385194	145385366	NBPF20_HLS3_2	NBPF20	-	172
chr1	145386013	145386064	NBPF20_HLS3_2	NBPF20	-	51
chr1	145386774	145386946	NBPF20_HLS2_2	NBPF20	-	172
chr1	145387547	145387598	NBPF20_HLS2_2	NBPF20	-	51
chr1	145388318	145388490	NBPF20_HLS1_2	NBPF20	-	172
chr1	145389121	145389229	NBPF20_HLS1_2	NBPF20	-	108
chr1	145389944	145390116	NBPF20_HLS3_1	NBPF20	-	172
chr1	145390769	145390820	NBPF20_HLS3_1	NBPF20	-	51
chr1	145391530	145391702	NBPF20_HLS2_1	NBPF20	-	172
chr1	145392303	145392354	NBPF20_HLS2_1	NBPF20	-	51
chr1	145393074	145393246	NBPF20_HLS1_1	NBPF20	-	172
chr1	145393722	145393734	NBPF20_exon_10	NBPF20	-	12
chr1	145393861	145393935	NBPF20_HLS1_1	NBPF20	-	74
chr1	145394978	145395141	NBPF20_CON2_1	NBPF20	-	163
chr1	145399049	145399100	NBPF20_CON2_1	NBPF20	-	51
chr1	145400386	145400594	NBPF20_CON1_1	NBPF20	-	208
chr1	145401059	145401131	NBPF20_CON1_1	NBPF20	-	72
chr1	145402167	145402381	NBPF20_CE3_1	NBPF20	-	214
chr1	145403216	145403318	NBPF20_CE2_1	NBPF20	-	102
chr1	145405098	145405567	NBPF20_CE1_1	NBPF20	-	469
chr1	145405682	145405778	NBPF20_UCE12	NBPF20	-	96
chr1	145572345	145572933	NBPF25P_CE7_1	NBPF25P	-	588
chr1	145573203	145574208	NBPF25P_CON3_1	NBPF25P	-	1005
chr1	145574821	145574932	NBPF25P_CON3_1	NBPF25P	-	111
chr1	145575647	145575819	NBPF25P_HLS3_1	NBPF25P	-	172
chr1	145576460	145576511	NBPF25P_HLS3_1	NBPF25P	-	51
chr1	145577221	145577393	NBPF25P_HLS1_2	NBPF25P	-	172
chr1	145578012	145578063	NBPF25P_HLS1_2	NBPF25P	-	51
chr1	145578783	145578955	NBPF25P_HLS1_1	NBPF25P	-	172
chr1	145579596	145579647	NBPF25P_HLS1_1	NBPF25P	-	51
chr1	145580690	145580853	NBPF25P_CON2_1	NBPF25P	-	163
chr1	145584756	145584807	NBPF25P_CON2_1	NBPF25P	-	51
chr1	145586091	145586296	NBPF25P_CON1_1	NBPF25P	-	205
chr1	145586761	145586833	NBPF25P_CON1_1	NBPF25P	-	72
chr1	145587887	145588101	NBPF25P_CE3_1	NBPF25P	-	214
chr1	145588937	145589039	NBPF25P_CE2_1	NBPF25P	-	102
chr1	145590886	145591095	NBPF25P_CE1_1	NBPF25P	-	209
chr1	145593842	145593924	NBPF25P_UCE19	NBPF25P	-	82
chr1	145594451	145594585	NBPF25P_exon_3	NBPF25P	-	134
chr1	145601874	145602039	NBPF25P_exon_2	NBPF25P	-	165
chr1	145607821	145607858	NBPF25P_exon_1	NBPF25P	-	37
chr1	146066318	146066561	NBPF10_CON3_1	NBPF10	-	243
chr1	146067180	146067288	NBPF10_CON3_1	NBPF10	-	108
chr1	146068003	146068175	NBPF10_HLS2_13	NBPF10	-	172
chr1	146068772	146068823	NBPF10_HLS2_13	NBPF10	-	51
chr1	146069543	146069715	NBPF10_HLS1_13	NBPF10	-	172
chr1	146070324	146070432	NBPF10_HLS1_13	NBPF10	-	108
chr1	146071147	146071319	NBPF10_HLS3_12	NBPF10	-	172
chr1	146071968	146072019	NBPF10_HLS3_12	NBPF10	-	51
chr1	146072729	146072901	NBPF10_HLS2_12	NBPF10	-	172
chr1	146073500	146073551	NBPF10_HLS2_12	NBPF10	-	51
chr1	146074271	146074443	NBPF10_HLS1_12	NBPF10	-	172
chr1	146075046	146075154	NBPF10_HLS1_12	NBPF10	-	108
chr1	146075869	146076041	NBPF10_HLS3_11	NBPF10	-	172
chr1	146076706	146076757	NBPF10_HLS3_11	NBPF10	-	51
chr1	146077467	146077639	NBPF10_HLS2_11	NBPF10	-	172
chr1	146078236	146078287	NBPF10_HLS2_11	NBPF10	-	51
chr1	146079007	146079179	NBPF10_HLS1_11	NBPF10	-	172
chr1	146079782	146079890	NBPF10_HLS1_11	NBPF10	-	108
chr1	146080605	146080777	NBPF10_HLS3_10	NBPF10	-	172
chr1	146081436	146081487	NBPF10_HLS3_10	NBPF10	-	51
chr1	146082197	146082369	NBPF10_HLS2_10	NBPF10	-	172
chr1	146082966	146083017	NBPF10_HLS2_10	NBPF10	-	51
chr1	146083737	146083909	NBPF10_HLS1_10	NBPF10	-	172
chr1	146084518	146084626	NBPF10_HLS1_10	NBPF10	-	108
chr1	146085341	146085513	NBPF10_HLS3_9	NBPF10	-	172
chr1	146086164	146086215	NBPF10_HLS3_9	NBPF10	-	51
chr1	146086924	146087096	NBPF10_HLS2_9	NBPF10	-	172
chr1	146087693	146087744	NBPF10_HLS2_9	NBPF10	-	51
chr1	146088464	146088636	NBPF10_HLS1_9	NBPF10	-	172
chr1	146089239	146089347	NBPF10_HLS1_9	NBPF10	-	108
chr1	146090062	146090234	NBPF10_HLS3_8	NBPF10	-	172
chr1	146090881	146090932	NBPF10_HLS3_8	NBPF10	-	51
chr1	146091642	146091814	NBPF10_HLS2_8	NBPF10	-	172
chr1	146092411	146092462	NBPF10_HLS2_8	NBPF10	-	51
chr1	146093182	146093354	NBPF10_HLS1_8	NBPF10	-	172
chr1	146093957	146094065	NBPF10_HLS1_8	NBPF10	-	108
chr1	146094780	146094952	NBPF10_HLS3_7	NBPF10	-	172
chr1	146095603	146095654	NBPF10_HLS3_7	NBPF10	-	51
chr1	146096364	146096536	NBPF10_HLS2_7	NBPF10	-	172
chr1	146097133	146097184	NBPF10_HLS2_7	NBPF10	-	51
chr1	146097904	146098076	NBPF10_HLS1_7	NBPF10	-	172
chr1	146098679	146098787	NBPF10_HLS1_7	NBPF10	-	108
chr1	146099502	146099674	NBPF10_HLS3_6	NBPF10	-	172
chr1	146100325	146100376	NBPF10_HLS3_6	NBPF10	-	51
chr1	146101086	146101258	NBPF10_HLS2_6	NBPF10	-	172
chr1	146101855	146101906	NBPF10_HLS2_6	NBPF10	-	51
chr1	146102626	146102798	NBPF10_HLS1_6	NBPF10	-	172
chr1	146103401	146103509	NBPF10_HLS1_6	NBPF10	-	108
chr1	146104224	146104396	NBPF10_HLS3_5	NBPF10	-	172
chr1	146105043	146105094	NBPF10_HLS3_5	NBPF10	-	51
chr1	146105804	146105976	NBPF10_HLS2_5	NBPF10	-	172
chr1	146106573	146106624	NBPF10_HLS2_5	NBPF10	-	51
chr1	146107344	146107516	NBPF10_HLS1_5	NBPF10	-	172
chr1	146108119	146108227	NBPF10_HLS1_5	NBPF10	-	108
chr1	146108942	146109114	NBPF10_HLS3_4	NBPF10	-	172
chr1	146109751	146109802	NBPF10_HLS3_4	NBPF10	-	51
chr1	146110512	146110684	NBPF10_HLS2_4	NBPF10	-	172
chr1	146111281	146111332	NBPF10_HLS2_4	NBPF10	-	51
chr1	146112054	146112226	NBPF10_HLS1_4	NBPF10	-	172
chr1	146112829	146112937	NBPF10_HLS1_4	NBPF10	-	108
chr1	146113652	146113824	NBPF10_HLS3_3	NBPF10	-	172
chr1	146114469	146114520	NBPF10_HLS3_3	NBPF10	-	51
chr1	146115230	146115402	NBPF10_HLS2_3	NBPF10	-	172
chr1	146115999	146116050	NBPF10_HLS2_3	NBPF10	-	51
chr1	146116772	146116944	NBPF10_HLS1_3	NBPF10	-	172
chr1	146117547	146117655	NBPF10_HLS1_3	NBPF10	-	108
chr1	146118370	146118542	NBPF10_HLS3_2	NBPF10	-	172
chr1	146119195	146119246	NBPF10_HLS3_2	NBPF10	-	51
chr1	146119956	146120128	NBPF10_HLS2_2	NBPF10	-	172
chr1	146120725	146120776	NBPF10_HLS2_2	NBPF10	-	51
chr1	146121498	146121670	NBPF10_HLS1_2	NBPF10	-	172
chr1	146122283	146122391	NBPF10_HLS1_2	NBPF10	-	108
chr1	146123106	146123278	NBPF10_HLS3_1	NBPF10	-	172
chr1	146123927	146123978	NBPF10_HLS3_1	NBPF10	-	51
chr1	146124688	146124860	NBPF10_HLS2_1	NBPF10	-	172
chr1	146125465	146125516	NBPF10_HLS2_1	NBPF10	-	51
chr1	146126236	146126408	NBPF10_HLS1_1	NBPF10	-	172
chr1	146127028	146127079	NBPF10_HLS1_1	NBPF10	-	51
chr1	146128119	146128282	NBPF10_CON2_1	NBPF10	-	163
chr1	146132186	146132237	NBPF10_CON2_1	NBPF10	-	51
chr1	146133523	146133728	NBPF10_CON1_2	NBPF10	-	205
chr1	146134193	146134265	NBPF10_CON1_2	NBPF10	-	72
chr1	146135307	146135521	NBPF10_CE3_2	NBPF10	-	214
chr1	146136353	146136455	NBPF10_CE2_2	NBPF10	-	102
chr1	146138236	146138445	NBPF10_CE1_2	NBPF10	-	209
chr1	146139809	146140020	NBPF10_CON1_1	NBPF10	-	211
chr1	146140484	146140556	NBPF10_CON1_1	NBPF10	-	72
chr1	146141604	146141818	NBPF10_CE3_1	NBPF10	-	214
chr1	146142650	146142752	NBPF10_CE2_1	NBPF10	-	102
chr1	146144595	146144804	NBPF10_CE1_1	NBPF10	-	209
chr1	146938545	146939012	NBPF12_UCE1	NBPF12	+	467
chr1	146943291	146943562	NBPF12_UCE4	NBPF12	+	271
chr1	146946555	146946607	NBPF12_exon_3	NBPF12	+	52
chr1	146949324	146949422	NBPF12_UCE6	NBPF12	+	98
chr1	146951348	146951489	NBPF12_UCE7	NBPF12	+	141
chr1	146959859	146960006	NBPF12_UCE13	NBPF12	+	147
chr1	146960109	146960318	NBPF12_CE1_1	NBPF12	+	209
chr1	146962161	146962263	NBPF12_CE2_1	NBPF12	+	102
chr1	146963095	146963309	NBPF12_CE3_1	NBPF12	+	214
chr1	146964357	146964429	NBPF12_CON1_1	NBPF12	+	72
chr1	146964893	146965104	NBPF12_CON1_1	NBPF12	+	211
chr1	146966464	146966673	NBPF12_CE1_2	NBPF12	+	209
chr1	146968448	146968550	NBPF12_CE2_2	NBPF12	+	102
chr1	146969382	146969596	NBPF12_CE3_2	NBPF12	+	214
chr1	146970647	146970719	NBPF12_CON1_2	NBPF12	+	72
chr1	146971183	146971394	NBPF12_CON1_2	NBPF12	+	211
chr1	146972751	146972960	NBPF12_CE1_3	NBPF12	+	209
chr1	146974739	146974841	NBPF12_CE2_3	NBPF12	+	102
chr1	146975677	146975891	NBPF12_CE3_3	NBPF12	+	214
chr1	146976929	146977001	NBPF12_CON1_3	NBPF12	+	72
chr1	146977466	146977671	NBPF12_CON1_3	NBPF12	+	205
chr1	146978959	146979010	NBPF12_CON2_1	NBPF12	+	51
chr1	146982928	146983091	NBPF12_CON2_1	NBPF12	+	163
chr1	146984134	146984185	NBPF12_HLS1_1	NBPF12	+	51
chr1	146984813	146984985	NBPF12_HLS1_1	NBPF12	+	172
chr1	146985705	146985756	NBPF12_HLS2_1	NBPF12	+	51
chr1	146986352	146986524	NBPF12_HLS2_1	NBPF12	+	172
chr1	146987234	146987285	NBPF12_HLS3_1	NBPF12	+	51
chr1	146987954	146988126	NBPF12_HLS3_1	NBPF12	+	172
chr1	146988841	146988949	NBPF12_HLS1_2	NBPF12	+	108
chr1	146989574	146989746	NBPF12_HLS1_2	NBPF12	+	172
chr1	146990466	146990517	NBPF12_HLS2_2	NBPF12	+	51
chr1	146991113	146991285	NBPF12_HLS2_2	NBPF12	+	172
chr1	146991995	146992046	NBPF12_HLS3_2	NBPF12	+	51
chr1	146992712	146992884	NBPF12_HLS3_2	NBPF12	+	172
chr1	146993599	146993707	NBPF12_CON3_1	NBPF12	+	108
chr1	146994332	146996093	NBPF12_CON3_1	NBPF12	+	1761
chr1	147019656	147019694	NBPF13P_exon_29	NBPF13P	-	38
chr1	147021359	147021403	NBPF13P_exon_28	NBPF13P	-	44
chr1	147021712	147021849	NBPF13P_exon_27	NBPF13P	-	137
chr1	147022936	147023079	NBPF13P_exon_26	NBPF13P	-	143
chr1	147024013	147024237	NBPF13P_exon_25	NBPF13P	-	224
chr1	147024809	147024925	NBPF13P_exon_24	NBPF13P	-	116
chr1	147031052	147031138	NBPF13P_exon_23	NBPF13P	-	86
chr1	147041396	147041524	NBPF13P_exon_22	NBPF13P	-	128
chr1	147042952	147043064	NBPF13P_exon_21	NBPF13P	-	112
chr1	147044363	147044498	NBPF13P_exon_20	NBPF13P	-	135
chr1	147044743	147044817	NBPF13P_exon_19	NBPF13P	-	74
chr1	147048134	147048223	NBPF13P_exon_18	NBPF13P	-	89
chr1	147055295	147055375	NBPF13P_exon_17	NBPF13P	-	80
chr1	147055542	147055710	NBPF13P_exon_16	NBPF13P	-	168
chr1	147056399	147056593	NBPF13P_exon_15	NBPF13P	-	194
chr1	147099482	147099893	NBPF13P_CE7_1	NBPF13P	-	411
chr1	147101456	147101669	NBPF13P_CE6_1	NBPF13P	-	213
chr1	147109862	147110034	NBPF13P_CON6_1	NBPF13P	-	172
chr1	147110796	147110847	NBPF13P_CON6_1	NBPF13P	-	51
chr1	147111898	147112064	NBPF13P_HLS3(long-lone)_1	NBPF13P	-	166
chr1	147113442	147113612	NBPF13P_HLS1/HLS2_1	NBPF13P	-	170
chr1	147114220	147114271	NBPF13P_HLS1/HLS2_1	NBPF13P	-	51
chr1	147115314	147115477	NBPF13P_CON2_1	NBPF13P	-	163
chr1	147116268	147116319	NBPF13P_CON2_1	NBPF13P	-	51
chr1	147117587	147117798	NBPF13P_CON1_1	NBPF13P	-	211
chr1	147118952	147119024	NBPF13P_CON1_1	NBPF13P	-	72
chr1	147120086	147120284	NBPF13P_CE3_1	NBPF13P	-	198
chr1	147121073	147121175	NBPF13P_CE2_1	NBPF13P	-	102
chr1	147124073	147124285	NBPF13P_CE1_1	NBPF13P	-	212
chr1	148102046	148103912	NBPF11_CON3_1	NBPF11	-	1866
chr1	148104537	148104645	NBPF11_CON3_1	NBPF11	-	108
chr1	148105360	148105528	NBPF11_HLS3_1	NBPF11	-	168
chr1	148106181	148106232	NBPF11_HLS3_1	NBPF11	-	51
chr1	148106942	148107114	NBPF11_HLS2_1	NBPF11	-	172
chr1	148107711	148107762	NBPF11_HLS2_1	NBPF11	-	51
chr1	148108482	148108654	NBPF11_HLS1_1	NBPF11	-	172
chr1	148109284	148109411	NBPF11_HLS1_1	NBPF11	-	127
chr1	148110378	148110541	NBPF11_CON2_1	NBPF11	-	163
chr1	148114437	148114488	NBPF11_CON2_1	NBPF11	-	51
chr1	148115793	148115998	NBPF11_CON1_2	NBPF11	-	205
chr1	148116463	148116535	NBPF11_CON1_2	NBPF11	-	72
chr1	148117572	148117786	NBPF11_CE3_2	NBPF11	-	214
chr1	148118620	148118722	NBPF11_CE2_2	NBPF11	-	102
chr1	148120501	148120710	NBPF11_CE1_2	NBPF11	-	209
chr1	148122055	148122266	NBPF11_CON1_1	NBPF11	-	211
chr1	148122729	148122801	NBPF11_CON1_1	NBPF11	-	72
chr1	148123853	148124067	NBPF11_CE3_1	NBPF11	-	214
chr1	148124899	148125001	NBPF11_CE2_1	NBPF11	-	102
chr1	148126829	148127038	NBPF11_CE1_1	NBPF11	-	209
chr1	148127141	148127288	NBPF11_UCE13	NBPF11	-	147
chr1	148135124	148135247	NBPF11_UCE20	NBPF11	-	123
chr1	148135672	148135813	NBPF11_UCE7	NBPF11	-	141
chr1	148137711	148137809	NBPF11_UCE6	NBPF11	-	98
chr1	148143415	148143686	NBPF11_UCE4	NBPF11	-	271
chr1	148151720	148152322	NBPF11_UCE1	NBPF11	-	602
chr1	148531385	148533248	NBPF14_CON3_1	NBPF14	-	1863
chr1	148533861	148533969	NBPF14_CON3_1	NBPF14	-	108
chr1	148534684	148534856	NBPF14_HLS2_9	NBPF14	-	172
chr1	148535453	148535504	NBPF14_HLS2_9	NBPF14	-	51
chr1	148536224	148536396	NBPF14_HLS1_9	NBPF14	-	172
chr1	148537011	148537119	NBPF14_HLS1_9	NBPF14	-	108
chr1	148537834	148538006	NBPF14_HLS3_9	NBPF14	-	172
chr1	148538649	148538700	NBPF14_HLS3_9	NBPF14	-	51
chr1	148539410	148539582	NBPF14_HLS2_8	NBPF14	-	172
chr1	148540179	148540230	NBPF14_HLS2_8	NBPF14	-	51
chr1	148540950	148541122	NBPF14_HLS1_8	NBPF14	-	172
chr1	148541731	148541839	NBPF14_HLS1_8	NBPF14	-	108
chr1	148542554	148542726	NBPF14_HLS3_8	NBPF14	-	172
chr1	148543363	148543414	NBPF14_HLS3_8	NBPF14	-	51
chr1	148544124	148544296	NBPF14_HLS2_7	NBPF14	-	172
chr1	148544893	148544944	NBPF14_HLS2_7	NBPF14	-	51
chr1	148545664	148545836	NBPF14_HLS1_7	NBPF14	-	172
chr1	148546445	148546553	NBPF14_HLS1_7	NBPF14	-	108
chr1	148547268	148547440	NBPF14_HLS3_7	NBPF14	-	172
chr1	148548071	148548122	NBPF14_HLS3_7	NBPF14	-	51
chr1	148548832	148549004	NBPF14_HLS2_6	NBPF14	-	172
chr1	148549601	148549652	NBPF14_HLS2_6	NBPF14	-	51
chr1	148550372	148550544	NBPF14_HLS1_6	NBPF14	-	172
chr1	148551153	148551261	NBPF14_HLS1_6	NBPF14	-	108
chr1	148551976	148552148	NBPF14_HLS3_6	NBPF14	-	172
chr1	148552779	148552830	NBPF14_HLS3_6	NBPF14	-	51
chr1	148553540	148553712	NBPF14_HLS2_5	NBPF14	-	172
chr1	148554309	148554360	NBPF14_HLS2_5	NBPF14	-	51
chr1	148555080	148555252	NBPF14_HLS1_5	NBPF14	-	172
chr1	148555867	148555975	NBPF14_HLS1_5	NBPF14	-	108
chr1	148556690	148556862	NBPF14_HLS3_5	NBPF14	-	172
chr1	148557491	148557542	NBPF14_HLS3_5	NBPF14	-	51
chr1	148558252	148558424	NBPF14_HLS2_4	NBPF14	-	172
chr1	148559021	148559072	NBPF14_HLS2_4	NBPF14	-	51
chr1	148559793	148559965	NBPF14_HLS1_4	NBPF14	-	172
chr1	148560584	148560692	NBPF14_HLS1_4	NBPF14	-	108
chr1	148561407	148561579	NBPF14_HLS3_4	NBPF14	-	172
chr1	148562236	148562287	NBPF14_HLS3_4	NBPF14	-	51
chr1	148562997	148563169	NBPF14_HLS2_3	NBPF14	-	172
chr1	148563766	148563817	NBPF14_HLS2_3	NBPF14	-	51
chr1	148564539	148564711	NBPF14_HLS1_3	NBPF14	-	172
chr1	148565320	148565428	NBPF14_HLS1_3	NBPF14	-	108
chr1	148566143	148566315	NBPF14_HLS3_3	NBPF14	-	172
chr1	148566952	148567003	NBPF14_HLS3_3	NBPF14	-	51
chr1	148567713	148567885	NBPF14_HLS2_2	NBPF14	-	172
chr1	148568482	148568533	NBPF14_HLS2_2	NBPF14	-	51
chr1	148569255	148569427	NBPF14_HLS1_2	NBPF14	-	172
chr1	148570042	148570150	NBPF14_HLS1_2	NBPF14	-	108
chr1	148570865	148571037	NBPF14_HLS3_2	NBPF14	-	172
chr1	148571682	148571733	NBPF14_HLS3_2	NBPF14	-	51
chr1	148572443	148572615	NBPF14_HLS1/HLS2_1	NBPF14	-	172
chr1	148573230	148573338	NBPF14_HLS1/HLS2_1	NBPF14	-	108
chr1	148574053	148574225	NBPF14_HLS3_1	NBPF14	-	172
chr1	148574878	148574929	NBPF14_HLS3_1	NBPF14	-	51
chr1	148575639	148575811	NBPF14_HLS2_1	NBPF14	-	172
chr1	148576410	148576461	NBPF14_HLS2_1	NBPF14	-	51
chr1	148577183	148577355	NBPF14_HLS1_1	NBPF14	-	172
chr1	148577983	148578034	NBPF14_HLS1_1	NBPF14	-	51
chr1	148579074	148579237	NBPF14_CON2_1	NBPF14	-	163
chr1	148583141	148583192	NBPF14_CON2_1	NBPF14	-	51
chr1	148584471	148584676	NBPF14_CON1_2	NBPF14	-	205
chr1	148585141	148585213	NBPF14_CON1_2	NBPF14	-	72
chr1	148586255	148586469	NBPF14_CE3_2	NBPF14	-	214
chr1	148587301	148587403	NBPF14_CE2_2	NBPF14	-	102
chr1	148589184	148589393	NBPF14_CE1_2	NBPF14	-	209
chr1	148590757	148590968	NBPF14_CON1_1	NBPF14	-	211
chr1	148591432	148591504	NBPF14_CON1_1	NBPF14	-	72
chr1	148592552	148592766	NBPF14_CE3_1	NBPF14	-	214
chr1	148593598	148593700	NBPF14_CE2_1	NBPF14	-	102
chr1	148595543	148596011	NBPF14_CE1_1	NBPF14	-	468
chr1	148598274	148598343	NBPF14_UCE10	NBPF14	-	69
chr1	148598613	148598695	NBPF14_UCE19	NBPF14	-	82
chr1	148607038	148607159	NBPF14_UCE18	NBPF14	-	121
chr1	148607410	148607745	NBPF14_UCE17	NBPF14	-	335
chr1	148615691	148615950	NBPF14_UCE16	NBPF14	-	259
chr1	148640016	148640089	NBPF14_UCE15	NBPF14	-	73
chr1	148679462	148679751	NBPF14_UCE14	NBPF14	-	289
chr1	148808181	148808737	PDE4DIP_exon_1	PDE4DIP	+	556
chr1	148844382	148844794	PDE4DIP_exon_2	PDE4DIP	+	412
chr1	148845306	148845467	PDE4DIP_exon_3	PDE4DIP	+	161
chr1	148863250	148863305	PDE4DIP_exon_4	PDE4DIP	+	55
chr1	148866411	148866532	PDE4DIP_exon_5	PDE4DIP	+	121
chr1	148868471	148868784	PDE4DIP_exon_6	PDE4DIP	+	313
chr1	148870168	148870651	PDE4DIP_exon_7	PDE4DIP	+	483
chr1	148889403	148889894	PDE4DIP_exon_8	PDE4DIP	+	491
chr1	148915507	148915750	PDE4DIP_exon_9	PDE4DIP	+	243
chr1	148929137	148931923	PDE4DIP_exon_10	PDE4DIP	+	2786
chr1	148932113	148932729	PDE4DIP_exon_11	PDE4DIP	+	616
chr1	148937747	148938434	PDE4DIP_exon_12	PDE4DIP	+	687
chr1	148941799	148942309	PDE4DIP_exon_13	PDE4DIP	+	510
chr1	148951937	148953905	PDE4DIP_exon_14	PDE4DIP	+	1968
chr1	148960654	148960785	PDE4DIP_exon_15	PDE4DIP	+	131
chr1	148961837	148961956	PDE4DIP_exon_16	PDE4DIP	+	119
chr1	148962196	148962288	PDE4DIP_exon_17	PDE4DIP	+	92
chr1	148962410	148962640	PDE4DIP_exon_18	PDE4DIP	+	230
chr1	148965484	148965642	PDE4DIP_exon_19	PDE4DIP	+	158
chr1	148966543	148966656	PDE4DIP_exon_20	PDE4DIP	+	113
chr1	148966839	148966976	PDE4DIP_exon_21	PDE4DIP	+	137
chr1	148967726	148967905	PDE4DIP_exon_22	PDE4DIP	+	179
chr1	148968836	148969030	PDE4DIP_exon_23	PDE4DIP	+	194
chr1	148972180	148972344	PDE4DIP_exon_24	PDE4DIP	+	164
chr1	148972511	148972592	PDE4DIP_exon_25	PDE4DIP	+	81
chr1	148974514	148974605	PDE4DIP_exon_26	PDE4DIP	+	91
chr1	148977937	148978053	PDE4DIP_exon_27	PDE4DIP	+	116
chr1	148978278	148978415	PDE4DIP_exon_28	PDE4DIP	+	137
chr1	148979737	148979849	PDE4DIP_exon_29	PDE4DIP	+	112
chr1	148981270	148986477	PDE4DIP_exon_30	PDE4DIP	+	5207
chr1	148989184	148989385	PDE4DIP_exon_31	PDE4DIP	+	201
chr1	148991885	148993882	PDE4DIP_exon_32	PDE4DIP	+	1997
chr1	148998143	148998375	PDE4DIP_exon_33	PDE4DIP	+	232
chr1	149001591	149002026	PDE4DIP_exon_34	PDE4DIP	+	435
chr1	149002850	149003042	PDE4DIP_exon_35	PDE4DIP	+	192
chr1	149003611	149003730	PDE4DIP_exon_36	PDE4DIP	+	119
chr1	149004909	149005437	PDE4DIP_exon_37	PDE4DIP	+	528
chr1	149007201	149007436	PDE4DIP_exon_38	PDE4DIP	+	235
chr1	149008444	149008495	PDE4DIP_CON7_1	PDE4DIP	+	51
chr1	149009568	149009791	PDE4DIP_CON7_1	PDE4DIP	+	223
chr1	149010443	149010595	PDE4DIP_exon_41	PDE4DIP	+	152
chr1	149012591	149012776	PDE4DIP_exon_42	PDE4DIP	+	185
chr1	149016299	149016550	PDE4DIP_exon_43	PDE4DIP	+	251
chr1	149017621	149017879	PDE4DIP_exon_44	PDE4DIP	+	258
chr1	149018334	149018661	PDE4DIP_exon_45	PDE4DIP	+	327
chr1	149019491	149019588	PDE4DIP_exon_46	PDE4DIP	+	97
chr1	149020147	149021766	PDE4DIP_exon_47	PDE4DIP	+	1619
chr1	149024209	149024684	PDE4DIP_exon_48	PDE4DIP	+	475
chr1	149026594	149026831	PDE4DIP_exon_49	PDE4DIP	+	237
chr1	149027401	149027627	PDE4DIP_exon_50	PDE4DIP	+	226
chr1	149028560	149028703	PDE4DIP_exon_51	PDE4DIP	+	143
chr1	149029787	149030278	PDE4DIP_exon_52	PDE4DIP	+	491
chr1	149031149	149031224	PDE4DIP_exon_53	PDE4DIP	+	75
chr1	149031944	149033019	PDE4DIP_exon_54	PDE4DIP	+	1075
chr1	149046559	149046787	PDE4DIP_exon_55	PDE4DIP	+	228
chr1	149047014	149047314	PDE4DIP_exon_56	PDE4DIP	+	300
chr1	149047639	149047788	PDE4DIP_exon_57	PDE4DIP	+	149
chr1	149047885	149048286	PDE4DIP_exon_58	PDE4DIP	+	401
chr1	149054033	149055899	NBPF9_CON3_1	NBPF9	-	1866
chr1	149056512	149056620	NBPF9_CON3_1	NBPF9	-	108
chr1	149057335	149057507	NBPF9_HLS3_2	NBPF9	-	172
chr1	149058164	149058215	NBPF9_HLS3_2	NBPF9	-	51
chr1	149058925	149059097	NBPF9_HLS1/HLS2_1	NBPF9	-	172
chr1	149059700	149059808	NBPF9_HLS1/HLS2_1	NBPF9	-	108
chr1	149060523	149060695	NBPF9_HLS3_1	NBPF9	-	172
chr1	149061332	149061383	NBPF9_HLS3_1	NBPF9	-	51
chr1	149062093	149062265	NBPF9_HLS2_1	NBPF9	-	172
chr1	149062862	149062913	NBPF9_HLS2_1	NBPF9	-	51
chr1	149063633	149063805	NBPF9_HLS1_1	NBPF9	-	172
chr1	149064431	149064482	NBPF9_HLS1_1	NBPF9	-	51
chr1	149065526	149065764	NBPF9_CON2_1	NBPF9	-	238
chr1	149069594	149069645	NBPF9_CON2_1	NBPF9	-	51
chr1	149070934	149071139	NBPF9_CON1_2	NBPF9	-	205
chr1	149071604	149071676	NBPF9_CON1_2	NBPF9	-	72
chr1	149072718	149072932	NBPF9_CE3_2	NBPF9	-	214
chr1	149073768	149073870	NBPF9_CE2_2	NBPF9	-	102
chr1	149075655	149075864	NBPF9_CE1_2	NBPF9	-	209
chr1	149077208	149077419	NBPF9_CON1_1	NBPF9	-	211
chr1	149077883	149077955	NBPF9_CON1_1	NBPF9	-	72
chr1	149079007	149079221	NBPF9_CE3_1	NBPF9	-	214
chr1	149080053	149080155	NBPF9_CE2_1	NBPF9	-	102
chr1	149081965	149082174	NBPF9_CE1_1	NBPF9	-	209
chr1	149082272	149082430	NBPF9_UCE13	NBPF9	-	158
chr1	149090753	149090861	NBPF9_UCE7	NBPF9	-	108
chr1	149390623	149390922	NBPF19_UCE14	NBPF19	+	299
chr1	149406376	149406481	NBPF19_exon_2	NBPF19	+	105
chr1	149408821	149409116	NBPF19_exon_3	NBPF19	+	295
chr1	149430934	149431015	NBPF19_UCE15	NBPF19	+	81
chr1	149455318	149455577	NBPF19_UCE16	NBPF19	+	259
chr1	149463491	149463826	NBPF19_UCE17	NBPF19	+	335
chr1	149464077	149468030	NBPF19_UCE18	NBPF19	+	3953
chr1	149475641	149476107	NBPF19_CE1_1	NBPF19	+	466
chr1	149477945	149478047	NBPF19_CE2_1	NBPF19	+	102
chr1	149478880	149479094	NBPF19_CE3_1	NBPF19	+	214
chr1	149480142	149480214	NBPF19_CON1_1	NBPF19	+	72
chr1	149480679	149480884	NBPF19_CON1_1	NBPF19	+	205
chr1	149482175	149482226	NBPF19_CON2_1	NBPF19	+	51
chr1	149486130	149486293	NBPF19_CON2_1	NBPF19	+	163
chr1	149487332	149487383	NBPF19_HLS1_1	NBPF19	+	51
chr1	149488013	149488185	NBPF19_HLS1_1	NBPF19	+	172
chr1	149488905	149488956	NBPF19_HLS2_1	NBPF19	+	51
chr1	149489561	149489733	NBPF19_HLS2_1	NBPF19	+	172
chr1	149490443	149490494	NBPF19_HLS3_1	NBPF19	+	51
chr1	149491139	149491311	NBPF19_HLS3_1	NBPF19	+	172
chr1	149492026	149492134	NBPF19_HLS1_2	NBPF19	+	108
chr1	149492768	149492940	NBPF19_HLS1_2	NBPF19	+	172
chr1	149493660	149493711	NBPF19_HLS2_2	NBPF19	+	51
chr1	149494318	149494490	NBPF19_HLS2_2	NBPF19	+	172
chr1	149495200	149495251	NBPF19_HLS3_2	NBPF19	+	51
chr1	149495902	149496074	NBPF19_HLS3_2	NBPF19	+	172
chr1	149496789	149496897	NBPF19_HLS1_3	NBPF19	+	108
chr1	149497525	149497697	NBPF19_HLS1_3	NBPF19	+	172
chr1	149498417	149498468	NBPF19_HLS2_3	NBPF19	+	51
chr1	149499073	149499245	NBPF19_HLS2_3	NBPF19	+	172
chr1	149499955	149500006	NBPF19_HLS3_3	NBPF19	+	51
chr1	149500657	149500833	NBPF19_HLS3_3	NBPF19	+	176
chr1	149501544	149501652	NBPF19_HLS1_4	NBPF19	+	108
chr1	149502286	149502458	NBPF19_HLS1_4	NBPF19	+	172
chr1	149503178	149503229	NBPF19_HLS2_4	NBPF19	+	51
chr1	149503834	149504006	NBPF19_HLS2_4	NBPF19	+	172
chr1	149504716	149504767	NBPF19_HLS3_4	NBPF19	+	51
chr1	149505418	149505590	NBPF19_HLS3_4	NBPF19	+	172
chr1	149506305	149506413	NBPF19_HLS1_5	NBPF19	+	108
chr1	149507047	149507219	NBPF19_HLS1_5	NBPF19	+	172
chr1	149507939	149507990	NBPF19_HLS2_5	NBPF19	+	51
chr1	149508595	149508767	NBPF19_HLS2_5	NBPF19	+	172
chr1	149509477	149509528	NBPF19_HLS3_5	NBPF19	+	51
chr1	149510179	149510351	NBPF19_HLS3_5	NBPF19	+	172
chr1	149511066	149511174	NBPF19_HLS1_6	NBPF19	+	108
chr1	149511808	149511980	NBPF19_HLS1_6	NBPF19	+	172
chr1	149512700	149512751	NBPF19_HLS2_6	NBPF19	+	51
chr1	149513356	149513528	NBPF19_HLS2_6	NBPF19	+	172
chr1	149514238	149514289	NBPF19_HLS3_6	NBPF19	+	51
chr1	149514936	149515108	NBPF19_HLS3_6	NBPF19	+	172
chr1	149515822	149515930	NBPF19_HLS1_7	NBPF19	+	108
chr1	149516564	149516736	NBPF19_HLS1_7	NBPF19	+	172
chr1	149517456	149517507	NBPF19_HLS2_7	NBPF19	+	51
chr1	149518110	149518282	NBPF19_HLS2_7	NBPF19	+	172
chr1	149518992	149519043	NBPF19_HLS3_7	NBPF19	+	51
chr1	149519688	149519860	NBPF19_HLS3_7	NBPF19	+	172
chr1	149520575	149520683	NBPF19_HLS1_8	NBPF19	+	108
chr1	149521319	149521491	NBPF19_HLS1_8	NBPF19	+	172
chr1	149522211	149522262	NBPF19_HLS2_8	NBPF19	+	51
chr1	149522865	149523037	NBPF19_HLS2_8	NBPF19	+	172
chr1	149523747	149523798	NBPF19_HLS3_8	NBPF19	+	51
chr1	149524445	149524617	NBPF19_HLS3_8	NBPF19	+	172
chr1	149525332	149525440	NBPF19_HLS1_9	NBPF19	+	108
chr1	149526070	149526242	NBPF19_HLS1_9	NBPF19	+	172
chr1	149526962	149527013	NBPF19_HLS2_9	NBPF19	+	51
chr1	149527614	149527786	NBPF19_HLS2_9	NBPF19	+	172
chr1	149528496	149528547	NBPF19_HLS3_9	NBPF19	+	51
chr1	149529174	149529346	NBPF19_HLS3_9	NBPF19	+	172
chr1	149530061	149530169	NBPF19_HLS1_10	NBPF19	+	108
chr1	149530799	149530971	NBPF19_HLS1_10	NBPF19	+	172
chr1	149531691	149531742	NBPF19_HLS2_10	NBPF19	+	51
chr1	149532345	149532517	NBPF19_HLS2_10	NBPF19	+	172
chr1	149533227	149533278	NBPF19_HLS3_10	NBPF19	+	51
chr1	149533925	149534097	NBPF19_HLS3_10	NBPF19	+	172
chr1	149534812	149534920	NBPF19_HLS1_11	NBPF19	+	108
chr1	149535554	149535726	NBPF19_HLS1_11	NBPF19	+	172
chr1	149536446	149536497	NBPF19_HLS2_11	NBPF19	+	51
chr1	149537100	149537272	NBPF19_HLS2_11	NBPF19	+	172
chr1	149537982	149538033	NBPF19_HLS3_11	NBPF19	+	51
chr1	149538676	149538848	NBPF19_HLS3_11	NBPF19	+	172
chr1	149539563	149539671	NBPF19_HLS1_12	NBPF19	+	108
chr1	149540301	149540473	NBPF19_HLS1_12	NBPF19	+	172
chr1	149541193	149541244	NBPF19_HLS2_12	NBPF19	+	51
chr1	149541853	149542025	NBPF19_HLS2_12	NBPF19	+	172
chr1	149542735	149542786	NBPF19_HLS3_12	NBPF19	+	51
chr1	149543413	149543585	NBPF19_HLS3_12	NBPF19	+	172
chr1	149544300	149544408	NBPF19_HLS1_13	NBPF19	+	108
chr1	149545038	149545210	NBPF19_HLS1_13	NBPF19	+	172
chr1	149545930	149545981	NBPF19_HLS2_13	NBPF19	+	51
chr1	149546590	149546762	NBPF19_HLS2_13	NBPF19	+	172
chr1	149547472	149547523	NBPF19_HLS3_13	NBPF19	+	51
chr1	149548150	149548322	NBPF19_HLS3_13	NBPF19	+	172
chr1	149549037	149549145	NBPF19_HLS1_14	NBPF19	+	108
chr1	149549775	149549947	NBPF19_HLS1_14	NBPF19	+	172
chr1	149550667	149550718	NBPF19_HLS2_14	NBPF19	+	51
chr1	149551327	149551499	NBPF19_HLS2_14	NBPF19	+	172
chr1	149552209	149552260	NBPF19_HLS3_14	NBPF19	+	51
chr1	149552887	149553059	NBPF19_HLS3_14	NBPF19	+	172
chr1	149553774	149553882	NBPF19_CON3_1	NBPF19	+	108
chr1	149554495	149556361	NBPF19_CON3_1	NBPF19	+	1866
chr1	149606334	149606419	CON8C3_exon_1	CON8C3	+	85
chr1	149607032	149607238	CON8C3_exon_2	CON8C3	+	206
chr1	149607307	149607554	CON8C3_exon_3	CON8C3	+	247
chr1	149636489	149636716	CON8C3_exon_4	CON8C3	+	227
chr1	149646599	149648388	CON8C3_exon_5	CON8C3	+	1789
chr1	149655699	149655908	CON8C3_exon_6	CON8C3	+	209
chr1	149660854	149661089	CON8C3_exon_7	CON8C3	+	235
chr1	149661302	149661606	CON8C3_exon_8	CON8C3	+	304
chr1	149664521	149664646	CON8C3_exon_9	CON8C3	+	125
chr1	149665082	149665133	CON8C3_CON8_1	CON8C3	+	51
chr1	149665805	149666124	CON8C3_CON8_1	CON8C3	+	319
chr1	149668300	149668458	CON8C3_exon_12	CON8C3	+	158
chr1	149669189	149669314	CON8C3_exon_13	CON8C3	+	125
chr1	149672579	149672793	CON8C3_exon_14	CON8C3	+	214
chr1	149675331	149679523	CON8C3_exon_15	CON8C3	+	4192
chr1	152018278	152018528	NBPF18P_UCE13	NBPF18P	+	250
chr1	152018627	152018837	NBPF18P_CE1_1	NBPF18P	+	210
chr1	152020237	152020339	NBPF18P_CE2_1	NBPF18P	+	102
chr1	152021170	152021384	NBPF18P_CE3_1	NBPF18P	+	214
chr1	152021602	152021752	NBPF18P_exon_5	NBPF18P	+	150
chr1	152022437	152022509	NBPF18P_CON1(short-lone)_1	NBPF18P	+	72
chr1_KI270711v1_random	4611	6370	NBPF1L_CON3_1	NBPF1L	-	1759
chr1_KI270711v1_random	6991	7102	NBPF1L_CON3_1	NBPF1L	-	111
chr1_KI270711v1_random	7817	7989	NBPF1L_HLS3_1	NBPF1L	-	172
chr1_KI270711v1_random	8604	8655	NBPF1L_HLS3_1	NBPF1L	-	51
chr1_KI270711v1_random	9365	9537	NBPF1L_HLS2_1	NBPF1L	-	172
chr1_KI270711v1_random	10140	10191	NBPF1L_HLS2_1	NBPF1L	-	51
chr1_KI270711v1_random	10911	11083	NBPF1L_HLS1_1	NBPF1L	-	172
chr1_KI270711v1_random	11707	11758	NBPF1L_HLS1_1	NBPF1L	-	51
chr1_KI270711v1_random	12801	12964	NBPF1L_CON2_1	NBPF1L	-	163
chr1_KI270711v1_random	12966	13039	NBPF1L_exon_14	NBPF1L	-	73
chr1_KI270711v1_random	16871	16922	NBPF1L_CON2_1	NBPF1L	-	51
chr1_KI270711v1_random	18227	18432	NBPF1L_CON1_2	NBPF1L	-	205
chr1_KI270711v1_random	18897	18969	NBPF1L_CON1_2	NBPF1L	-	72
chr1_KI270711v1_random	20007	20221	NBPF1L_CE3_2	NBPF1L	-	214
chr1_KI270711v1_random	21057	21159	NBPF1L_CE2_2	NBPF1L	-	102
chr1_KI270711v1_random	22933	23142	NBPF1L_CE1_2	NBPF1L	-	209
chr1_KI270711v1_random	24492	24703	NBPF1L_CON1_1	NBPF1L	-	211
chr1_KI270711v1_random	25167	25239	NBPF1L_CON1_1	NBPF1L	-	72
chr1_KI270711v1_random	26291	26505	NBPF1L_CE3_1	NBPF1L	-	214
chr1_KI270711v1_random	27337	27439	NBPF1L_CE2_1	NBPF1L	-	102
chr1_KI270711v1_random	29279	29488	NBPF1L_CE1_1	NBPF1L	-	209
chr1_KI270711v1_random	32025	32094	NBPF1L_UCE10	NBPF1L	-	69
chr1_KI270711v1_random	32364	41174	NBPF1L_UCE8	NBPF1L	-	8810
chr3	36616006	36616212	NBPF21P_CE6_1	NBPF21P	-	206
chr3	36618147	36618363	NBPF21P_CE5_1	NBPF21P	-	216
chr3	36626586	36626766	NBPF21P_CON6(long-lone)_1	NBPF21P	-	180
chr3	36627398	36627586	NBPF21P_CON5_1	NBPF21P	-	188
chr3	36628431	36628485	NBPF21P_CON4(short)_1	NBPF21P	-	54
chr3	36629535	36629742	NBPF21P_CON1_1	NBPF21P	-	207
chr3	36630579	36630654	NBPF21P_CON1_1	NBPF21P	-	75
chr3	36631691	36631918	NBPF21P_CE3_1	NBPF21P	-	227
chr3	36633517	36633657	NBPF21P_CE2_1	NBPF21P	-	140
chr3	36637320	36637457	NBPF21P_CE1_1	NBPF21P	-	137
chr5	86282444	86282943	NBPF22P_CE1_1	NBPF22P	+	499
chr5	86284829	86284880	NBPF22P_CON5_1	NBPF22P	+	51
chr5	86285699	86285868	NBPF22P_CON5_1	NBPF22P	+	169
chr5	86286897	86286948	NBPF22P_CON6_1	NBPF22P	+	51
chr5	86287675	86287847	NBPF22P_CON6_1	NBPF22P	+	172
chr5	86290827	86291063	NBPF22P_CE5_1	NBPF22P	+	236
chr5	86293120	86293334	NBPF22P_CE6_1	NBPF22P	+	214
chr5	86296267	86297547	NBPF22P_CE7_1	NBPF22P	+	1280
