# Supplementary material for: High resolution measurement of DUF1220 domain copy number from whole genome sequence data
Source: BMC Genomics. 2017 Aug 14;18:614. doi: 10.1186/s12864-017-3976-z (PMC5556342; doi:10.1186/s12864-017-3976-z)
Supplement: Supplementary file 6 — Alignment of DUF1220 proteins. (ALN 94 kb) [file 12864_2017_3976_MOESM6_ESM.aln]

CLUSTAL O(1.2.4) multiple sequence alignment


CON8C2_CON8_1            ------------------------------------------------------------
CON8C3_CON8_1            ------------------------------------------------------------
CON8C1_CON8_1            ------------------------------------------------------------
PDE4DIPL2_CON7_1         ------------------------------------------------------------
PDE4DIPL1_CON7_1         ------------------------------------------------------------
PDE4DIP_CON7_1           ------------------------------------------------------------
NBPF21P_CON1_1           ------------------------------------------------------------
NBPF3_CON1_1             ------------------------------------------------------------
NBPF17P_CON1_1           ------------------------------------------------------------
NBPF9_CON1_2             ------------------------------------------------------------
NBPF15_CON1_1            ------------------------------------------------------------
NBPF25P_CON1_1           ------------------------------------------------------------
NBPF20_CON1_1            ------------------------------------------------------------
NBPF26_CON1_2            ------------------------------------------------------------
NBPF1_CON1_3             ------------------------------------------------------------
NBPF1L_CON1_2            ------------------------------------------------------------
NBPF11_CON1_2            ------------------------------------------------------------
NBPF12_CON1_3            ------------------------------------------------------------
NBPF8_CON1_3             ------------------------------------------------------------
NBPF19_CON1_1            ------------------------------------------------------------
NBPF10_CON1_2            ------------------------------------------------------------
NBPF14_CON1_2            ------------------------------------------------------------
NBPF4_CON1_1             ------------------------------------------------------------
NBPF5P_CON1_1            ------------------------------------------------------------
NBPF6_CON1_1             ------------------------------------------------------------
NBPF13P_CON1_1           ------------------------------------------------------------
NBPF7_CON1_1             ------------------------------------------------------------
NBPF12_CON1_2            ------------------------------------------------------------
NBPF11_CON1_1            ------------------------------------------------------------
NBPF12_CON1_1            ------------------------------------------------------------
NBPF8_CON1_2             ------------------------------------------------------------
NBPF8_CON1_1             ------------------------------------------------------------
NBPF1_CON1_2             ------------------------------------------------------------
NBPF1L_CON1_1            ------------------------------------------------------------
NBPF1_CON1_1             ------------------------------------------------------------
NBPF10_CON1_1            ------------------------------------------------------------
NBPF14_CON1_1            ------------------------------------------------------------
NBPF26_CON1_1            ------------------------------------------------------------
NBPF9_CON1_1             ------------------------------------------------------------
NBPF5P_CON4_1            ------------------------------------------------------------
NBPF6_CON4_1             ------------------------------------------------------------
NBPF4_CON4_1             ------------------------------------------------------------
NBPF7_CON4_1             ------------------------------------------------------------
NBPF17P_CON2_1           ------------------------------------------------------------
NBPF13P_CON2_1           ------------------------------------------------------------
NBPF3_CON2_1             ------------------------------------------------------------
NBPF9_CON2_1             ------------------------------------------------------------
NBPF1_CON2_1             ------------------------------------------------------------
NBPF26_CON2_1            ------------------------------------------------------------
NBPF8_CON2_1             ------------------------------------------------------------
NBPF25P_CON2_1           ------------------------------------------------------------
NBPF1L_CON2_1            ------------------------------------------------------------
NBPF11_CON2_1            ------------------------------------------------------------
NBPF12_CON2_1            ------------------------------------------------------------
NBPF10_CON2_1            ------------------------------------------------------------
NBPF19_CON2_1            ------------------------------------------------------------
NBPF20_CON2_1            ------------------------------------------------------------
NBPF15_CON2_1            ------------------------------------------------------------
NBPF14_CON2_1            ------------------------------------------------------------
NBPF21P_CON5_1           ------------------------------------------------------------
NBPF4_CON5_1             ------------------------------------------------------------
NBPF6_CON5_1             ------------------------------------------------------------
NBPF22P_CON5_1           ------------------------------------------------------------
NBPF2P_CON3_1            ------------------------------------------------------------
NBPF11_HLS3_1            ------------------------------------------------------------
NBPF13P_CON6_1           ------------------------------------------------------------
NBPF6_CON6_1             ------------------------------------------------------------
NBPF4_CON6_1             ------------------------------------------------------------
NBPF22P_CON6_1           ------------------------------------------------------------
NBPF2P_HLS3_1            ------------------------------------------------------------
NBPF3_HLS3_1             ------------------------------------------------------------
NBPF17P_HLS3_1           ------------------------------------------------------------
NBPF1_HLS3_1             ------------------------------------------------------------
NBPF26_HLS3_2            ------------------------------------------------------------
NBPF14_HLS3_5            ------------------------------------------------------------
NBPF10_HLS3_4            ------------------------------------------------------------
NBPF14_HLS3_3            ------------------------------------------------------------
NBPF10_HLS3_3            ------------------------------------------------------------
NBPF14_HLS3_4            ------------------------------------------------------------
NBPF10_HLS3_11           ------------------------------------------------------------
NBPF14_HLS3_2            ------------------------------------------------------------
NBPF14_HLS3_1            ------------------------------------------------------------
NBPF10_HLS3_2            ------------------------------------------------------------
NBPF19_HLS3_1            ------------------------------------------------------------
NBPF19_HLS3_2            ------------------------------------------------------------
NBPF19_HLS3_4            ------------------------------------------------------------
NBPF19_HLS3_5            ------------------------------------------------------------
NBPF19_HLS3_3            ------------------------------------------------------------
NBPF19_HLS3_6            ------------------------------------------------------------
NBPF10_HLS3_8            ------------------------------------------------------------
NBPF1L_HLS3_1            ------------------------------------------------------------
NBPF12_HLS3_1            ------------------------------------------------------------
NBPF12_HLS3_2            ------------------------------------------------------------
NBPF10_HLS3_5            ------------------------------------------------------------
NBPF14_HLS3_7            ------------------------------------------------------------
NBPF14_HLS3_6            ------------------------------------------------------------
NBPF14_HLS3_8            ------------------------------------------------------------
NBPF14_HLS3_9            ------------------------------------------------------------
NBPF19_HLS3_12           ------------------------------------------------------------
NBPF19_HLS3_14           ------------------------------------------------------------
NBPF19_HLS3_13           ------------------------------------------------------------
NBPF26_HLS3_3            ------------------------------------------------------------
NBPF19_HLS3_7            ------------------------------------------------------------
NBPF19_HLS3_8            ------------------------------------------------------------
NBPF10_HLS3_1            ------------------------------------------------------------
NBPF26_HLS3_1            ------------------------------------------------------------
NBPF8_HLS3_1             ------------------------------------------------------------
NBPF19_HLS3_9            ------------------------------------------------------------
NBPF10_HLS3_7            ------------------------------------------------------------
NBPF25P_HLS3_1           ------------------------------------------------------------
NBPF10_HLS3_9            ------------------------------------------------------------
NBPF10_HLS3_10           ------------------------------------------------------------
NBPF10_HLS3_12           ------------------------------------------------------------
NBPF10_HLS3_6            ------------------------------------------------------------
NBPF9_HLS3_1             ------------------------------------------------------------
NBPF9_HLS3_2             ------------------------------------------------------------
NBPF15_HLS3_1            ------------------------------------------------------------
NBPF19_HLS3_10           ------------------------------------------------------------
NBPF19_HLS3_11           ------------------------------------------------------------
NBPF20_HLS3_12           ------------------------------------------------------------
NBPF20_HLS3_11           ------------------------------------------------------------
NBPF20_HLS3_9            ------------------------------------------------------------
NBPF20_HLS3_8            ------------------------------------------------------------
NBPF20_HLS3_6            ------------------------------------------------------------
NBPF20_HLS3_7            ------------------------------------------------------------
NBPF20_HLS3_4            ------------------------------------------------------------
NBPF20_HLS3_5            ------------------------------------------------------------
NBPF20_HLS3_10           ------------------------------------------------------------
NBPF20_HLS3_16           ------------------------------------------------------------
NBPF20_HLS3_20           ------------------------------------------------------------
NBPF20_HLS3_22           ------------------------------------------------------------
NBPF20_HLS3_2            ------------------------------------------------------------
NBPF20_HLS3_1            ------------------------------------------------------------
NBPF20_HLS3_19           ------------------------------------------------------------
NBPF20_HLS3_18           ------------------------------------------------------------
NBPF20_HLS3_17           ------------------------------------------------------------
NBPF20_HLS3_3            ------------------------------------------------------------
NBPF20_HLS3_13           ------------------------------------------------------------
NBPF20_HLS3_15           ------------------------------------------------------------
NBPF20_HLS3_14           ------------------------------------------------------------
NBPF20_HLS3_21           ------------------------------------------------------------
NBPF13P_HLS1/HLS2_1      ------------------------------------------------------------
NBPF8_CON3_1             -------------------------------------------------IEKKGKGKIRR
NBPF11_CON3_1            -------------------------------------------------IEKKGKGKKRR
NBPF12_CON3_1            -------------------------------------------------IEKKGKGKKRR
NBPF15_CON3_1            -------------------------------------------------IEKKGKGKKRR
NBPF1L_CON3_1            -------------------------------------------------IEKKGKGKKRR
NBPF1_CON3_1             -------------------------------------------------IEKKGKGKKRR
NBPF25P_CON3_1           -------------------------------------------------IEKKGKGKKRR
NBPF14_CON3_1            -------------------------------------------------IEKKGKGKKRR
NBPF10_CON3_1            -------------------------------------------------IEKKGKGKKRR
NBPF20_CON3_1            -------------------------------------------------IEKKGKGKKRR
NBPF9_CON3_1             -------------------------------------------------IEKKGKGKKRR
NBPF19_CON3_1            -------------------------------------------------IEKKGKGKKRR
NBPF26_CON3_1            -------------------------------------------------IEKKGKGKKRR
NBPF11_HLS1_1            DWTEECFCVQGRTA*CKRPHLNLFAGHRWDQVKKEDQEATGPXDWTEECFCVQGRT--A*
NBPF12_HLS1_1            ------------------------------------------------------------
NBPF20_HLS1_1            ------------------------------------------------------------
NBPF1L_HLS1_1            ------------------------------------------------------------
NBPF1_HLS1_1             ------------------------------------------------------------
NBPF25P_HLS1_1           ------------------------------------------------------------
NBPF10_HLS1_1            ------------------------------------------------------------
NBPF15_HLS1_1            ------------------------------------------------------------
NBPF8_HLS1_1             ------------------------------------------------------------
NBPF26_HLS1_1            ------------------------------------------------------------
NBPF19_HLS1_1            ------------------------------------------------------------
NBPF9_HLS1_1             ------------------------------------------------------------
NBPF14_HLS1_1            ------------------------------------------------------------
NBPF26_HLS2/HLS1_1       ------------------------------------------------------------
NBPF12_HLS1_2            -------------------------------------------------IEKKGKGKKRR
NBPF19_HLS1_3            -------------------------------------------------IEKKGKGKKRR
NBPF14_HLS1_4            -------------------------------------------------IEKKGKGKKRR
NBPF19_HLS1_14           -------------------------------------------------IEKKGKGKKRR
NBPF19_HLS1_10           -------------------------------------------------IEKKGKGKKRR
NBPF19_HLS1_7            -------------------------------------------------IEKKGKGKKRR
NBPF19_HLS1_8            -------------------------------------------------IEKKGKGKKRR
NBPF19_HLS1_9            -------------------------------------------------IEKKGKGKKRR
NBPF19_HLS1_2            -------------------------------------------------IEKKGKGKKRR
NBPF19_HLS1_5            -------------------------------------------------IEKKGKGKKRR
NBPF19_HLS1_4            -------------------------------------------------IEKKGKGKKRR
NBPF19_HLS1_6            -------------------------------------------------IEKKGKGKKRR
NBPF19_HLS1_13           -------------------------------------------------IEKKGKGKKRR
NBPF19_HLS1_11           -------------------------------------------------IEKKGKGKKRR
NBPF19_HLS1_12           -------------------------------------------------IEKKGKGKKRR
NBPF26_HLS1_2            -------------------------------------------------IEKKGKGKKRR
NBPF10_HLS1_2            -------------------------------------------------IEKKGKGKKRR
NBPF10_HLS1_4            -------------------------------------------------IEKKGKGKKRR
NBPF10_HLS1_3            -------------------------------------------------IEKKGKGKKRR
NBPF10_HLS1_12           -------------------------------------------------IEKKGKGKKRR
NBPF20_HLS1_18           -------------------------------------------------IEKKGKGKKRR
NBPF10_HLS1_13           -------------------------------------------------IEKKGKGKKRR
NBPF20_HLS1_7            -------------------------------------------------IEKKGKGKKRR
NBPF20_HLS1_13           -------------------------------------------------IEKKGKGKKRR
NBPF20_HLS1_12           -------------------------------------------------IEKKGKGKKRR
NBPF20_HLS1_8            -------------------------------------------------IEKKGKGKKRR
NBPF20_HLS1_5            -------------------------------------------------IEKKGKGKKRR
NBPF20_HLS1_14           -------------------------------------------------IEKKGKGKKRR
NBPF20_HLS1_6            -------------------------------------------------IEKKGKGKKRR
NBPF20_HLS1_3            -------------------------------------------------IEKKGKGKKRR
NBPF20_HLS1_15           -------------------------------------------------IEKKGKGKKRR
NBPF20_HLS1_19           -------------------------------------------------IEKKGKGKKRR
NBPF10_HLS1_6            -------------------------------------------------IEKKGKGKKRR
NBPF10_HLS1_5            -------------------------------------------------IEKKGKGKKRR
NBPF10_HLS1_8            -------------------------------------------------IEKKGKGKKRR
NBPF10_HLS1_9            -------------------------------------------------IEKKGKGKKRR
NBPF10_HLS1_11           -------------------------------------------------IEKKGKGKKRR
NBPF10_HLS1_10           -------------------------------------------------IEKKGKGKKRR
NBPF10_HLS1_7            -------------------------------------------------IEKKGKGKKRR
NBPF20_HLS1_11           -------------------------------------------------IEKKGKGKKRR
NBPF20_HLS1_10           -------------------------------------------------IEKKGKGKKRR
NBPF14_HLS1_6            -------------------------------------------------IEKKGKGKKRR
NBPF14_HLS1_8            -------------------------------------------------IEKKGKGKKRR
NBPF14_HLS1_7            -------------------------------------------------IEKKGKGKKRR
NBPF20_HLS1_9            -------------------------------------------------IEKKGKGKKRR
NBPF14_HLS1_9            -------------------------------------------------IEKKGKGKKRR
NBPF20_HLS1_16           -------------------------------------------------IEKKGKGKKRR
NBPF20_HLS1_4            -------------------------------------------------IEKKGKGKKRR
NBPF14_HLS1_5            -------------------------------------------------IEKKGKGKKRR
NBPF14_HLS1_3            -------------------------------------------------IEKKGKGKKRR
NBPF20_HLS1_20           -------------------------------------------------IEKKGKGKKRR
NBPF20_HLS1_2            -------------------------------------------------IEKKGKGKKRR
NBPF20_HLS1_17           -------------------------------------------------IEKKGKGKKRR
NBPF14_HLS1_2            -------------------------------------------------IEKKGKGKKRR
NBPF3_CON3_1             ------------------------------------------------------------
NBPF17P_CON3_1           ------------------------------------------------------------
NBPF3_HLS1/HLS2_1        ------------------------------------------------------------
NBPF17P_HLS1/HLS2_1      ------------------------------------------------------------
NBPF17P_HLS3/HLS2_1      ------------------------------------------------------------
NBPF20_HLS1/HLS2_2       -------------------------------------------------IEKKGKGKKRR
NBPF20_HLS1/HLS2_1       -------------------------------------------------IEKKGKGKKRR
NBPF14_HLS1/HLS2_1       -------------------------------------------------IEKKGKGKKRR
NBPF9_HLS1/HLS2_1        -------------------------------------------------IEKKGKGKKRR
NBPF9_HLS2_1             ------------------------------------------------------------
NBPF25P_HLS1_2           ------------------------------------------------------------
NBPF11_HLS2_1            ------------------------------------------------------------
NBPF12_HLS2_2            ------------------------------------------------------------
NBPF12_HLS2_1            ------------------------------------------------------------
NBPF1L_HLS2_1            ------------------------------------------------------------
NBPF19_HLS2_13           ------------------------------------------------------------
NBPF19_HLS2_14           ------------------------------------------------------------
NBPF19_HLS2_12           ------------------------------------------------------------
NBPF15_HLS2_1            ------------------------------------------------------------
NBPF26_HLS2_2            ------------------------------------------------------------
NBPF26_HLS2_1            ------------------------------------------------------------
NBPF19_HLS2_2            ------------------------------------------------------------
NBPF19_HLS2_1            ------------------------------------------------------------
NBPF19_HLS2_3            ------------------------------------------------------------
NBPF19_HLS2_5            ------------------------------------------------------------
NBPF19_HLS2_4            ------------------------------------------------------------
NBPF19_HLS2_6            ------------------------------------------------------------
NBPF14_HLS2_9            ------------------------------------------------------------
NBPF10_HLS2_6            ------------------------------------------------------------
NBPF10_HLS2_3            ------------------------------------------------------------
NBPF20_HLS2_12           ------------------------------------------------------------
NBPF20_HLS2_11           ------------------------------------------------------------
NBPF10_HLS2_5            ------------------------------------------------------------
NBPF20_HLS2_10           ------------------------------------------------------------
NBPF20_HLS2_8            ------------------------------------------------------------
NBPF20_HLS2_7            ------------------------------------------------------------
NBPF10_HLS2_1            ------------------------------------------------------------
NBPF19_HLS2_9            ------------------------------------------------------------
NBPF19_HLS2_7            ------------------------------------------------------------
NBPF19_HLS2_8            ------------------------------------------------------------
NBPF20_HLS2_6            ------------------------------------------------------------
NBPF20_HLS2_3            ------------------------------------------------------------
NBPF20_HLS2_4            ------------------------------------------------------------
NBPF20_HLS2_9            ------------------------------------------------------------
NBPF14_HLS2_3            ------------------------------------------------------------
NBPF8_HLS2_1             ------------------------------------------------------------
NBPF10_HLS2_4            ------------------------------------------------------------
NBPF10_HLS2_2            ------------------------------------------------------------
NBPF14_HLS2_2            ------------------------------------------------------------
NBPF10_HLS2_10           ------------------------------------------------------------
NBPF10_HLS2_8            ------------------------------------------------------------
NBPF20_HLS2_20           ------------------------------------------------------------
NBPF10_HLS2_9            ------------------------------------------------------------
NBPF20_HLS2_2            ------------------------------------------------------------
NBPF20_HLS2_1            ------------------------------------------------------------
NBPF20_HLS2_18           ------------------------------------------------------------
NBPF20_HLS2_17           ------------------------------------------------------------
NBPF10_HLS2_11           ------------------------------------------------------------
NBPF10_HLS2_12           ------------------------------------------------------------
NBPF20_HLS2_5            ------------------------------------------------------------
NBPF14_HLS2_1            ------------------------------------------------------------
NBPF20_HLS2_16           ------------------------------------------------------------
NBPF19_HLS2_10           ------------------------------------------------------------
NBPF20_HLS2_14           ------------------------------------------------------------
NBPF20_HLS2_13           ------------------------------------------------------------
NBPF20_HLS2_15           ------------------------------------------------------------
NBPF19_HLS2_11           ------------------------------------------------------------
NBPF20_HLS2_19           ------------------------------------------------------------
NBPF10_HLS2_13           ------------------------------------------------------------
NBPF10_HLS2_7            ------------------------------------------------------------
NBPF14_HLS2_6            ------------------------------------------------------------
NBPF14_HLS2_7            ------------------------------------------------------------
NBPF14_HLS2_8            ------------------------------------------------------------
NBPF14_HLS2_5            ------------------------------------------------------------
NBPF14_HLS2_4            ------------------------------------------------------------
                                                                                     

CON8C2_CON8_1            -----------KSQW*ENEDRQKPLAPHTLLPVKSGLYTSSLM*WSLWFWCLFHELQIRT
CON8C3_CON8_1            -----------NHNGKKNEDRQKPLAPHTLLPVKSGLYTSSLM*WSLWFWCLFHELQIRT
CON8C1_CON8_1            -----------NHNGKKNEDRQKPLAPHTLLPVKSGLYTSSLM*WSLWFWCLFHELQIRT
PDE4DIPL2_CON7_1         --------------DHKSEKDQAGLEP---------------------------------
PDE4DIPL1_CON7_1         --------------DHKSEKDQAGLEP---------------------------------
PDE4DIP_CON7_1           --------------DHKSEKDQAGLEP---------------------------------
NBPF21P_CON1_1           -----ENDEVGNEDAKDEKVEKVQGPL---------------------------------
NBPF3_CON1_1             ------NDDDEDEDVKVEEAEKVQELY---------------------------------
NBPF17P_CON1_1           ------NDEDEDKDVEVEEAEKVQESC---------------------------------
NBPF9_CON1_2             ------NDNDDDEDVQIEVAEKVQKSS---------------------------------
NBPF15_CON1_1            ------NDNDDDEDVQVEVAEKVQKSS---------------------------------
NBPF25P_CON1_1           ------NDNDDDEDVQVEVAEKVQKSS---------------------------------
NBPF20_CON1_1            ------NDNDDDEDVQVELAEKVQKSS---------------------------------
NBPF26_CON1_2            ------NDNDDDEDVQVEVAEKVQKSS---------------------------------
NBPF1_CON1_3             ------NDNDDDEDVQVEVAEKVQKSS---------------------------------
NBPF1L_CON1_2            ------NDNDHDEDVQVEVAEKVQKSS---------------------------------
NBPF11_CON1_2            ------NDNDDDEDVQVEVAEKVQKSS---------------------------------
NBPF12_CON1_3            ------NDNDDDEDVQVEVAEKVQKSS---------------------------------
NBPF8_CON1_3             ------NDNDDDEDVQVEVAEKVQKSS---------------------------------
NBPF19_CON1_1            ------NDNDDDEDVQVEVAEKVQKSS---------------------------------
NBPF10_CON1_2            ------NDNDDDEDVQVEVAEKVQKSS---------------------------------
NBPF14_CON1_2            ------NDNDDDEDVQVEVAEKVQKSS---------------------------------
NBPF4_CON1_1             ----NDEDEDEDEDDKDEEVEKVQESP---------------------------------
NBPF5P_CON1_1            ----NDEDEDEDEDDKDEEVEKVQESP---------------------------------
NBPF6_CON1_1             ----NDEDEDEDEDDKDEEVEKVQESP---------------------------------
NBPF13P_CON1_1           ------NDEGDNENDKDEEIHKG*ESP---------------------------------
NBPF7_CON1_1             ------NDTDEDENDKTKELDKVQESP---------------------------------
NBPF12_CON1_2            ------NDEDEDEDVQVEEDEKVLESS---------------------------------
NBPF11_CON1_1            ------NDEDEDEDVQVEEDEKVLESS---------------------------------
NBPF12_CON1_1            ------NDEDEDEDVQVEEDEKVLESS---------------------------------
NBPF8_CON1_2             ------NDEDEDEDVQVEEDEKVQKSS---------------------------------
NBPF8_CON1_1             ------NDEDEDEDVQVEEDEKVQKSS---------------------------------
NBPF1_CON1_2             ------NDEDEDEDVQVEEAEKVLESS---------------------------------
NBPF1L_CON1_1            ------NDEDEDEDVQVEEAEKVLESS---------------------------------
NBPF1_CON1_1             ------NDEDEDEDVQVEEAEKVLESS---------------------------------
NBPF10_CON1_1            ------NDEDEDEDVQVEEAEKVLESS---------------------------------
NBPF14_CON1_1            ------NDEDEDEDVQVEEAEKVLESS---------------------------------
NBPF26_CON1_1            ------NDEDEDEDVQVEEDEKVLESS---------------------------------
NBPF9_CON1_1             ------NDEDEDEDVQVEEDEKVLESS---------------------------------
NBPF5P_CON4_1            -----------NQNDHEEEEGKAPVPP---------------------------------
NBPF6_CON4_1             -----------NQNDHEEEEGKAPVPP---------------------------------
NBPF4_CON4_1             -----------NQNDHEEEEGKAPVPP---------------------------------
NBPF7_CON4_1             -----------NQNDDEEEEGKAPVPP---------------------------------
NBPF17P_CON2_1           ------------DDEEEEEEEKGPVFP---------------------------------
NBPF13P_CON2_1           -----------NQSNHEEEEEKGPASP---------------------------------
NBPF3_CON2_1             -----------NESDHEQEEEKGPVSPS------SG-----------RFCCLI-------
NBPF9_CON2_1             -----------NESDDEEEEEKGPVSPS------SG-----------RFCCLM-------
NBPF1_CON2_1             -----------NESDDEEEEEKGPVSP---------------------------------
NBPF26_CON2_1            -----------NESDDEEEEEKGPVSP---------------------------------
NBPF8_CON2_1             -----------NESDDEEEEEKGPVSP---------------------------------
NBPF25P_CON2_1           -----------NESDDEEEEEKGPVSP---------------------------------
NBPF1L_CON2_1            -----------NESDDEEEEEKGPVSP---------------------------------
NBPF11_CON2_1            -----------NESDDEEEEEKGPVSP---------------------------------
NBPF12_CON2_1            -----------NESDDEEEEEKGPVSP---------------------------------
NBPF10_CON2_1            -----------NESDDEEEEEKGPVSP---------------------------------
NBPF19_CON2_1            -----------NESDDEEEEEKGPVSP---------------------------------
NBPF20_CON2_1            -----------NESDDEEEEEKGPVSP---------------------------------
NBPF15_CON2_1            -----------NESDDEEEEEKGPVSP---------------------------------
NBPF14_CON2_1            -----------NESDDEEEEEKGPVSP---------------------------------
NBPF21P_CON5_1           ----------ENQNDNEEEDGKQPVSPP------SY------------------------
NBPF4_CON5_1             -----------KQSDLEEVKGQETVAP---------------------------------
NBPF6_CON5_1             -----------KQSDLEEVKGQETVAP---------------------------------
NBPF22P_CON5_1           -----------KQNDLEEVKGQETVAP---------------------------------
NBPF2P_CON3_1            ----------EIEKYQEGEEDQKPPCV---------------------------------
NBPF11_HLS3_1            -----------IKKDQEEEEDQGPPCP---------------------------------
NBPF13P_CON6_1           -----------IEKNQEEEEDQDPQCP---------------------------------
NBPF6_CON6_1             -----------IKKDQEEIEDQSPPCP---------------------------------
NBPF4_CON6_1             -----------IKKDQEEIEDQSPPCP---------------------------------
NBPF22P_CON6_1           -----------IKKDQEEVEDQSPPCP---------------------------------
NBPF2P_HLS3_1            ----------GIKKDQEEEEDQGP-------P----------------------------
NBPF3_HLS3_1             -----------MKKDQEEEEDQGP-------P----------------------------
NBPF17P_HLS3_1           -----------IEKYQEVEEDQNP-------S----------------------------
NBPF1_HLS3_1             -----------IEKYQEVEEDQDP-------S----------------------------
NBPF26_HLS3_2            -----------IEKYQEVEEDQDP-------S----------------------------
NBPF14_HLS3_5            -----------FKKDEEEEEDQDP-------P----------------------------
NBPF10_HLS3_4            -----------IKKDEEEEEDQDP-------P----------------------------
NBPF14_HLS3_3            -----------IKKDEEEEEDQDP-------P----------------------------
NBPF10_HLS3_3            -----------IKKDEEEEEDQDP-------P----------------------------
NBPF14_HLS3_4            -----------IKKDEEEEEDQDP-------P----------------------------
NBPF10_HLS3_11           -----------IKKDEEEEEDQDP-------P----------------------------
NBPF14_HLS3_2            -----------IKKDEEEEEDQDP-------P----------------------------
NBPF14_HLS3_1            -----------IKKDEEEEEDQDP-------P----------------------------
NBPF10_HLS3_2            -----------IKKDEEEEEDQDP-------P----------------------------
NBPF19_HLS3_1            -----------IKKDQEEEEDQDP-------P----------------------------
NBPF19_HLS3_2            -----------IKKDQEEEEDQDP-------P----------------------------
NBPF19_HLS3_4            -----------IKKDQEEEEDQDP-------P----------------------------
NBPF19_HLS3_5            -----------IKKDQEEEEDQDP-------P----------------------------
NBPF19_HLS3_3            -----------IKKDQEEEEDQDP-------P----------------------------
NBPF19_HLS3_6            -----------IKKDQEEEEDQDP-------P----------------------------
NBPF10_HLS3_8            -----------IKKDQEEEEDQDP-------P----------------------------
NBPF1L_HLS3_1            -----------IKKDQEEEEDQGP-------P----------------------------
NBPF12_HLS3_1            -----------IKKDQEEEEDQGP-------P----------------------------
NBPF12_HLS3_2            -----------IKKDQEEEEDQGP-------P----------------------------
NBPF10_HLS3_5            -----------IKKDQEEEEDQGP-------P----------------------------
NBPF14_HLS3_7            -----------IKKDQEEEEDQGP-------P----------------------------
NBPF14_HLS3_6            -----------IKKDQEEEEDQGP-------P----------------------------
NBPF14_HLS3_8            -----------IKKDQEEEEDQGP-------P----------------------------
NBPF14_HLS3_9            -----------IKKDQEEEEDQGP-------P----------------------------
NBPF19_HLS3_12           -----------IKKDQEEEEDQGP-------P----------------------------
NBPF19_HLS3_14           -----------IKKDQEEEEDQGP-------P----------------------------
NBPF19_HLS3_13           -----------IKKDQEEEEDQGP-------P----------------------------
NBPF26_HLS3_3            -----------IKKDQEEEEDQGP-------P----------------------------
NBPF19_HLS3_7            -----------IKKDQEEEEDQGP-------P----------------------------
NBPF19_HLS3_8            -----------IKKDQEEEEDQGP-------P----------------------------
NBPF10_HLS3_1            -----------IKKDQEEEEDQGP-------P----------------------------
NBPF26_HLS3_1            -----------IKKDQEEEEDQGP-------P----------------------------
NBPF8_HLS3_1             -----------IKKDQEEEEDQGP-------P----------------------------
NBPF19_HLS3_9            -----------IKKDQEEEEDQGP-------P----------------------------
NBPF10_HLS3_7            -----------IKKDQEEEEDQGP-------P----------------------------
NBPF25P_HLS3_1           -----------IKKDQEEEEDQGP-------P----------------------------
NBPF10_HLS3_9            -----------IKKDQEEEEDQGP-------P----------------------------
NBPF10_HLS3_10           -----------IKKDQEEEEDQGP-------P----------------------------
NBPF10_HLS3_12           -----------IKKDQEEEEDQGP-------P----------------------------
NBPF10_HLS3_6            -----------IKKDQEEEEDQGP-------P----------------------------
NBPF9_HLS3_1             -----------IKKDQEEEEDQGP-------P----------------------------
NBPF9_HLS3_2             -----------IKKDQEEEEDQGP-------P----------------------------
NBPF15_HLS3_1            -----------IKKDQEEEEDQGP-------P----------------------------
NBPF19_HLS3_10           -----------IKKDQEEEEDQGP-------P----------------------------
NBPF19_HLS3_11           -----------IKKDQEEEEDQGP-------P----------------------------
NBPF20_HLS3_12           -----------TKKDQEEEEDQGP-------P----------------------------
NBPF20_HLS3_11           -----------TKKDQEEEEDQGP-------P----------------------------
NBPF20_HLS3_9            -----------TKKDQEEEEDQGP-------P----------------------------
NBPF20_HLS3_8            -----------TKKDQEEEEDQGP-------P----------------------------
NBPF20_HLS3_6            -----------TKKDQEEEEDQGP-------P----------------------------
NBPF20_HLS3_7            -----------TKKDQEEEEDQGP-------P----------------------------
NBPF20_HLS3_4            -----------TKKDQEEEEDQGP-------P----------------------------
NBPF20_HLS3_5            -----------TKKDQEEEEDQGP-------P----------------------------
NBPF20_HLS3_10           -----------TKKDQEEEEDQGP-------P----------------------------
NBPF20_HLS3_16           -----------TKKDQEEEEDQGP-------P----------------------------
NBPF20_HLS3_20           -----------TKKDQEEEEDQGP-------P----------------------------
NBPF20_HLS3_22           -----------TKKDQEEEEDQGP-------P----------------------------
NBPF20_HLS3_2            -----------TKKDQEEEEDQGP-------P----------------------------
NBPF20_HLS3_1            -----------TKKDQEEEEDQGP-------P----------------------------
NBPF20_HLS3_19           -----------TKKDQEEEEDQGP-------P----------------------------
NBPF20_HLS3_18           -----------TKKDQEEEEDQGP-------P----------------------------
NBPF20_HLS3_17           -----------TKKDQEEEEDQGP-------P----------------------------
NBPF20_HLS3_3            -----------TKKDQEEEEDQGP-------P----------------------------
NBPF20_HLS3_13           -----------TKKDQEEEEDQGP-------P----------------------------
NBPF20_HLS3_15           -----------TKKDQEEEEDQGP-------P----------------------------
NBPF20_HLS3_14           -----------TKKDQEEEEDQGP-------P----------------------------
NBPF20_HLS3_21           -----------TKKDQEEEEDQGP-------P----------------------------
NBPF13P_HLS1/HLS2_1      -----------PQCDQVKKDDREA-------T----------------------------
NBPF8_CON3_1             GRRSKKK---RRRGRKEGEEDQNP-------P----------------------------
NBPF11_CON3_1            GRRSKKK---RRRGRKEGEEDQNP-------P----------------------------
NBPF12_CON3_1            GRRSKKK---RRRGRKEGEEDQNP-------P----------------------------
NBPF15_CON3_1            GRRSKKK---RRRGRKEGE-DDNP-------P----------------------------
NBPF1L_CON3_1            GRRSTKK--RRRRGRKEGEEDQNP-------P----------------------------
NBPF1_CON3_1             GRRSTKK--RRRRGRKEGEEDQNP-------P----------------------------
NBPF25P_CON3_1           GRRSKKK--RRRRGRKEGEEDQNP-------P----------------------------
NBPF14_CON3_1            GRRSKKE---RRRGRKEGEEDQNP-------P----------------------------
NBPF10_CON3_1            GRRSKKE---RRRGRKEGEEDQNP-------P----------------------------
NBPF20_CON3_1            GRRSKKK---RRRGRKEGEEDQNP-------P----------------------------
NBPF9_CON3_1             GRRSKKE---RRRGRKEGEEDQNP-------P----------------------------
NBPF19_CON3_1            GRRSKKE---RRRGRKEGEEDQNP-------P----------------------------
NBPF26_CON3_1            GRRSKKE---RRRGRKEGEEDQNP-------P----------------------------
NBPF11_HLS1_1            CKRPHLNLFAGHRWDQVKKEDQEATGP---------------------------------
NBPF12_HLS1_1            -----------HRWDQVKKEDQEATGP---------------------------------
NBPF20_HLS1_1            -----------HRWDQVKKEDQEATGPR*V*E----------------------------
NBPF1L_HLS1_1            -----------HRWDQVKKEDQEATGP---------------------------------
NBPF1_HLS1_1             -----------HRWDQVKKEDQEATGP---------------------------------
NBPF25P_HLS1_1           -----------YRWDQVKKEDQEATGP---------------------------------
NBPF10_HLS1_1            -----------HRWDQVKKEDQEATGP---------------------------------
NBPF15_HLS1_1            -----------HRWDQVKKEDQEATGP---------------------------------
NBPF8_HLS1_1             -----------HRWDQVKKEDQEATGP---------------------------------
NBPF26_HLS1_1            -----------HRWDQVKKEDHEATGP---------------------------------
NBPF19_HLS1_1            -----------HRWDQVKKEDQEATGP---------------------------------
NBPF9_HLS1_1             -----------HRWDQVKKEDQEATGP---------------------------------
NBPF14_HLS1_1            -----------HRWDQVKKEDQEATGP---------------------------------
NBPF26_HLS2/HLS1_1       -----------IEKYQEVEEDQDP-------S----------------------------
NBPF12_HLS1_2            GRRSKK---KRRRGRKEGEEDQNP-------P----------------------------
NBPF19_HLS1_3            GRRSKK---ERRRGRKEGEEDQNP-------P----------------------------
NBPF14_HLS1_4            GRRSKK---ERRRGRKEGEEDQNP-------P----------------------------
NBPF19_HLS1_14           GRRSKK---ERRRGRKEGEEDQNP-------P----------------------------
NBPF19_HLS1_10           GRRSKK---ERRRGRKEGEEDQNP-------P----------------------------
NBPF19_HLS1_7            GRRSKK---ERRRGRKEGEEDQNP-------P----------------------------
NBPF19_HLS1_8            GRRSKK---ERRRGRKEGEEDQNP-------P----------------------------
NBPF19_HLS1_9            GRRSKK---ERRRGRKEGEEDQNP-------P----------------------------
NBPF19_HLS1_2            GRRSKK---ERRRGRKEGEEDQNP-------P----------------------------
NBPF19_HLS1_5            GRRSKK---ERRRGRKEGEEDQNP-------P----------------------------
NBPF19_HLS1_4            GRRSKK---ERRRGRKEGEEDQNP-------P----------------------------
NBPF19_HLS1_6            GRRSKK---ERRRGRKEGEEDQNP-------P----------------------------
NBPF19_HLS1_13           GRRSKK---ERRRGRKEGEEDQNP-------P----------------------------
NBPF19_HLS1_11           GRRSKK---ERRRGRKEGEEDQNP-------P----------------------------
NBPF19_HLS1_12           GRRSKK---ERRRGRKEGEEDQNP-------P----------------------------
NBPF26_HLS1_2            GRRSKK---ERRRGRKEGEEDQNP-------P----------------------------
NBPF10_HLS1_2            GRRSKK---ERRRGRKEGEEDQNP-------P----------------------------
NBPF10_HLS1_4            GRRSKK---ERRRGRKEGEEDQNP-------P----------------------------
NBPF10_HLS1_3            GRRSKK---ERRRGRKEGEEDQNP-------P----------------------------
NBPF10_HLS1_12           GRRSKK---ERRRGRKEGEEDQNP-------P----------------------------
NBPF20_HLS1_18           GRRSKK---ERRRGRKEGEEDQTP-------P----------------------------
NBPF10_HLS1_13           GRRSKK---ERRRGRKEGEEDQNP-------P----------------------------
NBPF20_HLS1_7            GRRSKK---ERRRGRKEGEEDQTP-------P----------------------------
NBPF20_HLS1_13           GRRSKK---ERRRGRKEGEEDQNP-------P----------------------------
NBPF20_HLS1_12           GRRSKK---ERRRGRKEGEEDQNP-------P----------------------------
NBPF20_HLS1_8            GRRSKK---ERRRGRKEGEEDQNP-------P----------------------------
NBPF20_HLS1_5            GRRSKK---ERRRGRKEGEEDQNP-------P----------------------------
NBPF20_HLS1_14           GRRSKK---ERRRGRKEGEEDQNP-------P----------------------------
NBPF20_HLS1_6            GRRSKK---ERRRGRKEGEEDQNP-------P----------------------------
NBPF20_HLS1_3            GRRSKK---ERRRGRKEGEEDQNP-------P----------------------------
NBPF20_HLS1_15           GRRSKK---ERRRGRKEGEEDQNP-------P----------------------------
NBPF20_HLS1_19           GRRSKK---ERRRGRKEGEEDQNP-------P----------------------------
NBPF10_HLS1_6            GRRSKK---ERRRGRKEGEEDQNP-------P----------------------------
NBPF10_HLS1_5            GRRSKK---ERRRGRKEGEEDQNP-------P----------------------------
NBPF10_HLS1_8            GRRSKK---ERRRGRKEGEEDQNP-------P----------------------------
NBPF10_HLS1_9            GRRSKK---ERRRGRKEGEEDQNP-------P----------------------------
NBPF10_HLS1_11           GRRSKK---ERRRGRKEGEEDQNP-------P----------------------------
NBPF10_HLS1_10           GRRSKK---ERRRGRKEGEEDQNP-------P----------------------------
NBPF10_HLS1_7            GRRSKK---ERRRGRKEGEEDQNP-------P----------------------------
NBPF20_HLS1_11           GRRSKK---ERRRGRKEGEEDQNP-------P----------------------------
NBPF20_HLS1_10           GRRSKK---ERRRGRKEGEEDQNP-------P----------------------------
NBPF14_HLS1_6            GRRSKK---ERRRGRKEGEEDQNP-------P----------------------------
NBPF14_HLS1_8            GRRSKK---ERRRGRKEGEEDQNP-------P----------------------------
NBPF14_HLS1_7            GRRSKK---ERRRGRKEGEEDQNP-------P----------------------------
NBPF20_HLS1_9            GRRSKK---ERRRGRKEGEEDQNP-------P----------------------------
NBPF14_HLS1_9            GRRSKK---ERRRGRKEGEEDQNP-------P----------------------------
NBPF20_HLS1_16           GRRSKK---ERRRGRKEGEEDQNP-------P----------------------------
NBPF20_HLS1_4            GRRSKK---ERRRGRKEGEEDQNP-------P----------------------------
NBPF14_HLS1_5            GRRSKK---ERRRGRKEGEEDQNP-------P----------------------------
NBPF14_HLS1_3            GRRSKK---ERRRGRKEGEEDQNP-------P----------------------------
NBPF20_HLS1_20           GRRSKK---ERRRGRKEGEEDQNP-------P----------------------------
NBPF20_HLS1_2            GRRSKK---ERRRGRKEGEEDQNP-------P----------------------------
NBPF20_HLS1_17           GRRSKK---ERRRGRKEGEEDQNP-------P----------------------------
NBPF14_HLS1_2            GRRSKK---ERRRGRKEGEEDQNP-------P----------------------------
NBPF3_CON3_1             -----------IEKYQEGEEDQKP-------P----------------------------
NBPF17P_CON3_1           -----------IEKYQEGEEDQNP-------P----------------------------
NBPF3_HLS1/HLS2_1        -----------HWCDQVKKEDQEAT------S----------------------------
NBPF17P_HLS1/HLS2_1      -----------HRCDQVKKEDQEAT------D----------------------------
NBPF17P_HLS3/HLS2_1      -----------IKKDQEEEEDQGP-------S----------------------------
NBPF20_HLS1/HLS2_2       GRRSKKE---RRRGRKEGEEDQNP-------P----------------------------
NBPF20_HLS1/HLS2_1       GRRSKKE---RRRGRKEGEEDQNP-------P----------------------------
NBPF14_HLS1/HLS2_1       GRRSKKE---RRRGRKEGEEDQNP-------P----------------------------
NBPF9_HLS1/HLS2_1        GRRSKKK---RRRGRKEGEENQNP-------P----------------------------
NBPF9_HLS2_1             -----------IEKYQEVEEDQDP-------S----------------------------
NBPF25P_HLS1_2           -----------IEKYQEVEEDQDP-------S----------------------------
NBPF11_HLS2_1            -----------IEKYQEVEEDQDP-------S----------------------------
NBPF12_HLS2_2            -----------IEKYQEVEEDQDP-------S----------------------------
NBPF12_HLS2_1            -----------IEKYQEVEEDQDP-------S----------------------------
NBPF1L_HLS2_1            -----------IEKYQEVEEDQDP-------S----------------------------
NBPF19_HLS2_13           -----------IEKYQEVEEDQDP-------S----------------------------
NBPF19_HLS2_14           -----------IEKYQEVEEDQDP-------S----------------------------
NBPF19_HLS2_12           -----------IEKYQEVEEDQDP-------S----------------------------
NBPF15_HLS2_1            -----------IEKYQEVEEDQDP-------S----------------------------
NBPF26_HLS2_2            -----------IEKYQEVEEDQDP-------S----------------------------
NBPF26_HLS2_1            -----------IEKYQEVEEDQDP-------S----------------------------
NBPF19_HLS2_2            -----------IEKYQEVEEDQDP-------S----------------------------
NBPF19_HLS2_1            -----------IEKYQEVEEDQDP-------S----------------------------
NBPF19_HLS2_3            -----------IEKYQEVEEDQDP-------S----------------------------
NBPF19_HLS2_5            -----------IEKYQEVEEDQDP-------S----------------------------
NBPF19_HLS2_4            -----------IEKYQEVEEDQDP-------S----------------------------
NBPF19_HLS2_6            -----------IEKYQEVEEDQDP-------S----------------------------
NBPF14_HLS2_9            -----------IEKYQEVEEDQDP-------S----------------------------
NBPF10_HLS2_6            -----------IEKYQEVEEDQDP-------S----------------------------
NBPF10_HLS2_3            -----------IEKYQEVEEDQDP-------S----------------------------
NBPF20_HLS2_12           -----------IEKYQEVEEDQDP-------S----------------------------
NBPF20_HLS2_11           -----------IEKYQEVEEDQDP-------S----------------------------
NBPF10_HLS2_5            -----------IEKYQEVEEDQDP-------S----------------------------
NBPF20_HLS2_10           -----------IEKYQEVEEDQDP-------S----------------------------
NBPF20_HLS2_8            -----------IEKYQEVEEDQDP-------S----------------------------
NBPF20_HLS2_7            -----------IEKYQEVEEDQDP-------S----------------------------
NBPF10_HLS2_1            -----------IEKYQEVEEDQDP-------S----------------------------
NBPF19_HLS2_9            -----------IEKYQEVEEDQDP-------S----------------------------
NBPF19_HLS2_7            -----------IEKYQEVEEDQDP-------S----------------------------
NBPF19_HLS2_8            -----------IEKYQEVEEDQDP-------S----------------------------
NBPF20_HLS2_6            -----------IEKYQEVEEDQDP-------S----------------------------
NBPF20_HLS2_3            -----------IEKYQEVEEDQDP-------S----------------------------
NBPF20_HLS2_4            -----------IEKYQEVEEDQDP-------S----------------------------
NBPF20_HLS2_9            -----------IEKYQEVEEDQDP-------S----------------------------
NBPF14_HLS2_3            -----------IEKYQEVEEDQDP-------S----------------------------
NBPF8_HLS2_1             -----------IEKYQEVEEDQDP-------S----------------------------
NBPF10_HLS2_4            -----------IEKYQEVEEDQDP-------S----------------------------
NBPF10_HLS2_2            -----------IEKYQEVEEDQDP-------S----------------------------
NBPF14_HLS2_2            -----------IEKYQEVEEDQDP-------S----------------------------
NBPF10_HLS2_10           -----------IEKYQEVEEDQDP-------S----------------------------
NBPF10_HLS2_8            -----------IEKYQEVEEDQDP-------S----------------------------
NBPF20_HLS2_20           -----------IEKYQEVEEDQDP-------S----------------------------
NBPF10_HLS2_9            -----------IEKYQEVEEDQDP-------S----------------------------
NBPF20_HLS2_2            -----------IEKYQEVEEDQDP-------S----------------------------
NBPF20_HLS2_1            -----------IEKYQEVEEDQDP-------S----------------------------
NBPF20_HLS2_18           -----------IEKYQEVEEDQDP-------S----------------------------
NBPF20_HLS2_17           -----------IEKYQEVEEDQDP-------S----------------------------
NBPF10_HLS2_11           -----------IEKYQEVEEDQDP-------S----------------------------
NBPF10_HLS2_12           -----------IEKYQEVEEDQDP-------S----------------------------
NBPF20_HLS2_5            -----------IEKYQEVEEDQDP-------S----------------------------
NBPF14_HLS2_1            -----------IEKYQEVEEDQDP-------S----------------------------
NBPF20_HLS2_16           -----------IEKYQEVEEDQDP-------S----------------------------
NBPF19_HLS2_10           -----------IEKYQEVEEDQDP-------S----------------------------
NBPF20_HLS2_14           -----------IEKYQEVEEDQDP-------S----------------------------
NBPF20_HLS2_13           -----------IEKYQEVEEDQDP-------S----------------------------
NBPF20_HLS2_15           -----------IEKYQEVEEDQDP-------S----------------------------
NBPF19_HLS2_11           -----------IEKYQEVEEDQDP-------S----------------------------
NBPF20_HLS2_19           -----------IEKYQEVEEDQDP-------S----------------------------
NBPF10_HLS2_13           -----------IEKYQEVEEDQDP-------S----------------------------
NBPF10_HLS2_7            -----------IEKYQEVEEDQDP-------S----------------------------
NBPF14_HLS2_6            -----------IEKYKEVEEDQDP-------S----------------------------
NBPF14_HLS2_7            -----------IEKYKEVEEDQDP-------S----------------------------
NBPF14_HLS2_8            -----------IEKYKEVEEDQDP-------S----------------------------
NBPF14_HLS2_5            -----------IEKYKEVEEDQDP-------S----------------------------
NBPF14_HLS2_4            -----------IEKYKEVEEDQDP-------S----------------------------
                                                                                     

CON8C2_CON8_1            SYVVPGCPGLIPCLAYFTWLKREVQEEEM-DEVLEDSLDEQYLTHSSCHD---SHQLPSS
CON8C3_CON8_1            SYVVPGCLGLIPCLAYFTWLKREVQEEEM-DEVLEDSLDEQYLTHSSCHD---SHQLPSS
CON8C1_CON8_1            SYVVPGCLGLIPCLAYFTWLKREVQEEEM-DEVLEYSLDEQYLTHSSCHD---SHQLPSS
PDE4DIPL2_CON7_1         ----------------LVLLSRELQEKEKVIEVLQAKVDARSLTPSSSHALSDSHCFPSS
PDE4DIPL1_CON7_1         ----------------LALLSRELQEKEKVIEVLQAKLDARSLTPSSSRALSDSHRSPSS
PDE4DIP_CON7_1           ----------------LALLSRELQEKEKVIEVLQAKLDARSLTPSSSHALSDSHRSPSS
NBPF21P_CON1_1           -------------------ASVEVQEAEE-KEVP*NSLEEYSATCSICHDSSDSHQPQRC
NBPF3_CON1_1             -------------------APREVQKAEE-KEVPEDSLEECAITCSNSHHPCESNQPYGN
NBPF17P_CON1_1           -------------------AP-EVQKAEE-KEVPEDSLEERAVTCSNSHGPCDSNQPHRN
NBPF9_CON1_2             -------------------AP-EMQKAEE-KEVPEDSLEECAITYSNSHGPYDSNQPHRK
NBPF15_CON1_1            -------------------AP-EMQKAEE-KEVPEDSLEECAITCSNSHGPYDSNQPHKK
NBPF25P_CON1_1           -------------------AP-EMQKAEE-KEVPEDSLEECAITCSNSHGPYDSNQPHRK
NBPF20_CON1_1            -------------------AP-EMQKAEE-KEVPEDSQEECAITYSNSHGPYDSNQPHRK
NBPF26_CON1_2            -------------------AP-EMQKAEE-KEVPEDSLEECAITCSNSHGPYDCNQPHRK
NBPF1_CON1_3             -------------------AP-EMPKAEE-KEVPEDSLEECAITCSNSHGPYDSNQPHRK
NBPF1L_CON1_2            -------------------AP-EMQKAEE-KEVPEDSLEECAITCSNSHGPYDSNQPHRK
NBPF11_CON1_2            -------------------SP-EMQKAEE-KEVPEDSLEECAITCSNSHGPYDSNQPHRK
NBPF12_CON1_3            -------------------SP-EMQKAEE-KEVPEDSLEECAITCSNSHGPYDSNQPHRK
NBPF8_CON1_3             -------------------AP-EMQKAEE-KEVPEDSLEECAITYSNSHGPYDSNQPHRK
NBPF19_CON1_1            -------------------AP-EMQKAEE-KEVPEDSLEECAITYSNSHGPYDSNQPHRK
NBPF10_CON1_2            -------------------AP-EMQKAEE-KEVPEDSLEECAITYSNSHGSYDSNQPHRK
NBPF14_CON1_2            -------------------AP-EMQKAEE-KEVPEDSLEECAITYSNSHGSYDSNQPHRK
NBPF4_CON1_1             -------------------AP-EVQKTEE-KEVPQDSLEECAVTCSNSHNPSNSNQPHRS
NBPF5P_CON1_1            -------------------AP-EVQKTEE-KEVPQDSLEECAVTCSNSHNPSNSNQPHRS
NBPF6_CON1_1             -------------------AP-EVQKTEE-KEVPQDSLEECAVTCSNSHNPSNSNQPHRS
NBPF13P_CON1_1           -------------------AP-EVQKAEE-KEVPEDSLEECAVTCSNSHGT*DSNQPHRN
NBPF7_CON1_1             -------------------AP-EEQKAEE-KEVPEDSLEECAITYSNSHGPSDSNPPHKN
NBPF12_CON1_2            -------------------SP-EMQKAEE-SKVPEDSLEECAITCSNSHGPCDSNQPHKN
NBPF11_CON1_1            -------------------AP-EVQKAEE-SKVPEDSLEECAITCSNSHGPCDSIQPHKN
NBPF12_CON1_1            -------------------AP-EVQKAEE-SKVPEDSLEECAITCSNSHGPCDSIQPHKN
NBPF8_CON1_2             -------------------AP-EVQKAEE-SKVPEDSLEECAITCSNSHGPCDFNQPHKN
NBPF8_CON1_1             -------------------AP-EVQKAEE-SKVPEDSLEECAITCSNSHGPCDSNQPHKN
NBPF1_CON1_2             -------------------AP-EVQKAEE-SKVPEDSLEECAITCSNSHGPCDSNQPHKN
NBPF1L_CON1_1            -------------------AP-EVQKAEE-SKVPEDSLEECAITCSNSHGPCDSNQPHKN
NBPF1_CON1_1             -------------------AP-EVQKAEE-SKVPEDSLEECAITCSNSHSPCDSNQPHKN
NBPF10_CON1_1            -------------------AP-EVQKAEE-SKVPEDSLEECAITCSNSHGPCDSNQPHKN
NBPF14_CON1_1            -------------------AP-EVQKAEE-SKVPEDSLEECAITCSNSHGPCDSNQPHKN
NBPF26_CON1_1            -------------------AP-EVQKTEE-SKVPEDSLEECAITCSNSHGPCDSNQPHKN
NBPF9_CON1_1             -------------------AP-EVQKAEE-SKVAEDSLEECAITCSNSHGPCDSNQPHKN
NBPF5P_CON4_1            ----------------------HH-------------------------DKSNSYRHREV
NBPF6_CON4_1             ----------------------HH-------------------------DKSNSYRHREV
NBPF4_CON4_1             ----------------------HH-------------------------DKSNSYRHREV
NBPF7_CON4_1             ----------------------KLQESEE-KEVLQDSPEERVTTSCSDHDVSQSYQPCEG
NBPF17P_CON2_1           ----------------------NLQESEE-EEAPQESWDEGYSTLSIPPDKSASYQSYRS
NBPF13P_CON2_1           ----------------------NLQETEE-EEAPQES*DEGYSTLLIPPDISALYQSYRS
NBPF3_CON2_1             ------SVGYIFCHPCPAWLIRNLQESEE-EEAPQESWDEGDWTLSIPPDMSASYQSDRS
NBPF9_CON2_1             ------SVG*IFYHPCPAWLIRNLQESEE-EEVPQESWDEGYSTPSIPPEMLASYKSYSS
NBPF1_CON2_1             ----------------------NLQESEE-EEVPQESWDEGYSTLSIPPEMLASYKSYSG
NBPF26_CON2_1            ----------------------NLQESEE-EEVPQESWDEGYSTLSIPPEMLASYKSYSS
NBPF8_CON2_1             ----------------------NLQESEE-EEVPQESWDEGYSTLSIPPEMLASYKSYSS
NBPF25P_CON2_1           ----------------------NLQESEE-EEVPQESWDEGYSTLSIPPEMLASYKSYSS
NBPF1L_CON2_1            ----------------------NLQESEE-EEVPQESWDEGYSTLSIPPEMLASYQSYSG
NBPF11_CON2_1            ----------------------NLQESEE-EEVPQESWDEGYSTLSIPPERLASYQSYSS
NBPF12_CON2_1            ----------------------NLQESEE-EEVPQESWDEGYSTLSIPPERLASYQSYSS
NBPF10_CON2_1            ----------------------NLQESEE-EEVPQESWDEGYSTLSIPPEMLASYQSYSS
NBPF19_CON2_1            ----------------------NLQESEE-EEVPQESWDEGYSTLSIPPEMLASYQSYSS
NBPF20_CON2_1            ----------------------NLQESEE-EEVPQESWDEGYSTLSIPPEMLASYQSYSS
NBPF15_CON2_1            ----------------------NLQESEE-EEVPQESWDEGYSTLSIPPEMLASYQSYSS
NBPF14_CON2_1            ----------------------NLQESEE-EEVPQESWDEGYSTLSIPPEMLASYQSYSS
NBPF21P_CON5_1           ----------------PSSLSWEVPQVAE-HEVP*EPRDECCLTPLIPADLSDSHLSYRS
NBPF4_CON5_1             -------------------LSRGPLRVDK-HEIPQESLDGCCLTPSILPDLTPSYHPYWS
NBPF6_CON5_1             -------------------LSRGPLRVDK-HEIPQESLDGCCLTPSILPDLTPSYHPYWS
NBPF22P_CON5_1           -------------------LSRGPLRVDK-YEIPQESLDGCCLTPSILPDLTPSYHPYWS
NBPF2P_CON3_1            -------------------L--------------QDSLDRCYSTTSTYFQLHASFQQYRS
NBPF11_HLS3_1            -------------------LSRELLEVVE-PEVLQDSLDVIQLLPVVLNSLTPASPT-EV
NBPF13P_CON6_1           -------------------LSPDLPEVEE-QDVPQDSLDEVYLTPSLPHDLSDCQQPYNS
NBPF6_CON6_1             -------------------LSQELPEVKE-QEVPEDSVNEVYLTPSVHHDVSDCHQPYSS
NBPF4_CON6_1             -------------------LSQELPEVKE-QEVPEDSVNEVYLTPSVHHDVSDCHQPYSS
NBPF22P_CON6_1           -------------------LSQELPEVKE-QEVPEDSVNEVYLTPSVHHDVSDCHQPYSS
NBPF2P_HLS3_1            ---------------C-R-LSRELLEVVE-PEDLQDSLDRWYSTPFSYPELPDSCQPYGS
NBPF3_HLS3_1             ---------------C-P-LSRELPEVVE-PEDLQDSLDRWYSTPFSYPELPDSCQPYGS
NBPF17P_HLS3_1           ---------------C-P-RSRELLEVVE-SEVLQDSLDRCYLTPSSYLELPDSCQPYGS
NBPF1_HLS3_1             ---------------C-P-LSRELLEAVE-PEVLQDSLDRCYSTPSSCLEQPDSCLPYGS
NBPF26_HLS3_2            ---------------C-P-LSRELLEVVE-PEVLQDSLDRCYSTPSSCLEQPDSCQPYGS
NBPF14_HLS3_5            ---------------C-P-LSRELLEVVE-PEVLQDSLDRCYSTPSSCLEQPDSCQPYGS
NBPF10_HLS3_4            ---------------C-P-LSRELLEVVE-PEVLQDSLDRCYSTPSSCLEQPDSCQPYGS
NBPF14_HLS3_3            ---------------C-P-LSRELLEVVE-PEVLQDSLDRCYSTPSSCLEQPDSCQPYGS
NBPF10_HLS3_3            ---------------C-P-LSRELLEVVE-PEVLQDSLDRCYSTPSSCLEQPDSCQPYGS
NBPF14_HLS3_4            ---------------C-P-LSRELLEVVE-PEVLQDSLDRCYSTPSSCLEQPDSCQPYGS
NBPF10_HLS3_11           ---------------C-P-LSRELLEVVE-PEVLQDSLDRCYSTPSSCLEQPDSCQPYGS
NBPF14_HLS3_2            ---------------C-P-LSRELLEVVE-PEVLQDSLDRCYSTPSSCLEQPDSCQPYGS
NBPF14_HLS3_1            ---------------C-P-LSRELLEVVE-PEVLQDSLDRCYSTPSSCLEQPDSCQPYGS
NBPF10_HLS3_2            ---------------C-P-LSRELLEVVE-PEVLQDSLDRCYSTPSSCLEQPDSCQPYGS
NBPF19_HLS3_1            ---------------C-P-LSRELVEVVE-PEVLQDSLDRCYSTPSSCLEQPDSCQPYGS
NBPF19_HLS3_2            ---------------C-P-LSRELVEVVE-PEVLQDSLDRCYSTPSSCLEQPDSCQPYGS
NBPF19_HLS3_4            ---------------C-P-LSRELVEVVE-PEVLQDSLDRCYSTPSSCLEQPDSCQPYGS
NBPF19_HLS3_5            ---------------C-P-LSRELVEVVE-PEVLQDSLDRCYSTPSSCLEQPDSCQPYGS
NBPF19_HLS3_3            ---------------C-P-LSRELVEVVE-PEVLQDSLDRCYSTPSSCLEQPDSCQPYGS
NBPF19_HLS3_6            ---------------C-P-LSRELLEVVE-PEVLQDSLDRCYSTPSSCLEQPDSCQPYGS
NBPF10_HLS3_8            ---------------C-P-LSRELLEVVE-PEVLQDSLDRCYSTPSSCLEQPDSCQPYGS
NBPF1L_HLS3_1            ---------------C-P-LSRELLEAVE-PEVLQDSLDRCYSTPSSCLEQPDSCLPYGS
NBPF12_HLS3_1            ---------------C-P-LSRELLEVVE-PEVLQDSLDRCYSTPSSCLEQPDSCQPYRS
NBPF12_HLS3_2            ---------------C-P-LSRELLEVVE-PEVLQDSLDRCYSTPSSCLEQPDSCQPYRS
NBPF10_HLS3_5            ---------------C-P-LSRELLEVVE-PEVLQDSLDRCYSTPSSCLEQPDSCQPYGS
NBPF14_HLS3_7            ---------------C-P-LSRELLEVVE-PEVLQDSLDRCYSTPSSCLEQPDSCQPYGS
NBPF14_HLS3_6            ---------------C-P-LSRELLEVVE-PEVLQDSLDRCYSTPSSCLEQPDSCQPYGS
NBPF14_HLS3_8            ---------------C-P-LSRELLEVVE-PEVLQDSLDRCYSTPSSCLEQPDSCQPYGS
NBPF14_HLS3_9            ---------------C-P-LSRELLEVVE-PEVLQDSLDRCYSTPSSCLEQPDSCQPYGS
NBPF19_HLS3_12           ---------------C-P-LSRELLEVVE-PEVLQDSLDRCYSTPSSCLEQPDSCQPYGS
NBPF19_HLS3_14           ---------------C-P-LSRELLEVVE-PEVLQDSLDRCYSTPSSCLEQPDSCQPYGS
NBPF19_HLS3_13           ---------------C-P-LSRELLEVVE-PEVLQDSLDRCYSTPSSCLEQPDSCQPYGS
NBPF26_HLS3_3            ---------------C-P-LSRELLEVVE-PEVLQDSLDRCYSTPSSCLEQPDSCQPYGS
NBPF19_HLS3_7            ---------------C-P-LSRELLEVVE-PEVLQDSLDRCYSTPSSCLEQPDSCQPYGS
NBPF19_HLS3_8            ---------------C-P-LSRELLEVVE-PEVLQDSLDRCYSTPSSCLEQPDSCQPYGS
NBPF10_HLS3_1            ---------------C-P-LSRELLEVVE-PEVLQDSLDRCYSTPSSCLEQPDSCQPYGS
NBPF26_HLS3_1            ---------------C-P-LSRELLEVVE-PEVLQDSLDRCYSTPSSCLEQPDSCQPYGS
NBPF8_HLS3_1             ---------------C-P-LSRELLEVVE-PEVLQDSLDRCYSTPSSCLEQPDSCQPYGS
NBPF19_HLS3_9            ---------------C-P-LSRELLEVVE-PEVLQDSLDRCYSTPSSCLEQPDSCQPYGS
NBPF10_HLS3_7            ---------------C-P-LSRELLEVVE-PEVLQDSLDRCYSTPSSCLEQPDSCQPYGS
NBPF25P_HLS3_1           ---------------C-P-LSRELLEVVE-PEVLQDSLDRCYSTPSSCLEQPDSCQPYGS
NBPF10_HLS3_9            ---------------C-P-LSRELLEVVE-PEVLQDSLDRCYSTPSSCLEQPDSCQPYGS
NBPF10_HLS3_10           ---------------C-P-LSRELLEVVE-PEVLQDSLDRCYSTPSSCLEQPDSCQPYGS
NBPF10_HLS3_12           ---------------C-P-LSRELLEVVE-PEVLQDSLDRCYSTPSSCLEQPDSCQPYGS
NBPF10_HLS3_6            ---------------C-P-LSRELLEVVE-PEVLQDSLDRCYSTPSSCLEQPDSCQPYGS
NBPF9_HLS3_1             ---------------C-P-LSRELLEVVE-PEVLQDSLDRCYSTPSSCLEQPDSCQPYGS
NBPF9_HLS3_2             ---------------C-P-LSRELLEVVE-PEVLQDSLDRCYSTPSSCLEQPDSCQPYGS
NBPF15_HLS3_1            ---------------C-P-LSRELLEVVE-PEVLQDSLDRCYSTPSSCLEQPDSCQPYGS
NBPF19_HLS3_10           ---------------C-P-LSRELLEVVE-PEVLQDSLDRCYSTPSSCLEQPDSCQPYGS
NBPF19_HLS3_11           ---------------C-P-LSRELLEVVE-PEVLQDSLDRCYSTPSSCLEQPDSCQPYGS
NBPF20_HLS3_12           ---------------C-P-LSRELLEVVE-PEVLQDSLDRCYSTPSSCLEQPDSCQPYGS
NBPF20_HLS3_11           ---------------C-P-LSRELLEVVE-PEVLQDSLDRCYSTPSSCLEQPDSCQPYGS
NBPF20_HLS3_9            ---------------C-P-LSRELLEVVE-PEVLQDSLDRCYSTPSSCLEQPDSCQPYGS
NBPF20_HLS3_8            ---------------C-P-LSRELLEVVE-PEVLQDSLDRCYSTPSSCLEQPDSCQPYGS
NBPF20_HLS3_6            ---------------C-P-LSRELLEVVE-PEVLQDSLDRCYSTPSSCLEQPDSCQPYGS
NBPF20_HLS3_7            ---------------C-P-LSRELLEVVE-PEVLQDSLDRCYSTPSSCLEQPDSCQPYGS
NBPF20_HLS3_4            ---------------C-P-LSRELLEVVE-PEVLQDSLDRCYSTPSSCLEQPDSCQPYGS
NBPF20_HLS3_5            ---------------C-P-LSRELLEVVE-PEVLQDSLDRCYSTPSSCLEQPDSCQPYGS
NBPF20_HLS3_10           ---------------C-P-LSRELLEVVE-PEVLQDSLDRCYSTPSSCLEQPDSCQPYGS
NBPF20_HLS3_16           ---------------C-P-LSRELLEVVE-PEVLQDSLDRCYSTPSSCLEQPDSCQPYGS
NBPF20_HLS3_20           ---------------C-P-LSRELLEVVE-PEVLQDSLDRCYSTPSSCLEQPDSCQPYGS
NBPF20_HLS3_22           ---------------C-P-LSRELLEVVE-PEVLQDSLDRCYSTPSSCLEQPDSCQPYGS
NBPF20_HLS3_2            ---------------C-P-LSRELLEVVE-PEVLQDSLDRCYSTPSSCLEQPDSCQPYGS
NBPF20_HLS3_1            ---------------C-P-LSRELLEVVE-PEVLQDSLDRCYSTPSSCLEQPDSCQPYGS
NBPF20_HLS3_19           ---------------C-P-LSRELLEVVE-PEVLQDSLDRCYSTPSSCLEQPDSCQPYGS
NBPF20_HLS3_18           ---------------C-P-LSRELLEVVE-PEVLQDSLDRCYSTPSSCLEQPDSCQPYGS
NBPF20_HLS3_17           ---------------C-P-LSRELLEVVE-PEVLQDSLDRCYSTPSSCLEQPDSCQPYGS
NBPF20_HLS3_3            ---------------C-P-LSRELLEVVE-PEVLQDSLDRCYSTPSSCLEQPDSCQPYGS
NBPF20_HLS3_13           ---------------C-P-LSRELLEVVE-PEVLQDSLDRCYSTPSSCLEQPDSCQPYGS
NBPF20_HLS3_15           ---------------C-P-LSRELLEVVE-PEVLQDSLDRCYSTPSSCLEQPDSCQPYGS
NBPF20_HLS3_14           ---------------C-P-LSRELLEVVE-PEVLQDSLDRCYSTPSSCLEQPDSCQPYGS
NBPF20_HLS3_21           ---------------C-P-LSRELLEVVE-PEVLQDSLDRCYSTPSSCLEQPDSCQPYGS
NBPF13P_HLS1/HLS2_1      ---------------C-P-LSRELLEVEE-PEVLQDSLDRYYSTPTSYLELPDSCQPYRS
NBPF8_CON3_1             ---------------C-P-LNSVLMEVEE-PEVLQDSLDRCYSTPSMYCELRDSFQHYRS
NBPF11_CON3_1            ---------------C-P-LSSVLMEVEV-PEVLQDSLDRYYSTPSMYFELPDSFQHYRS
NBPF12_CON3_1            ---------------C-P-LNSVLMEVEE-PEVLQDSLDRCYSTPSMYFELPDSFQHYRS
NBPF15_CON3_1            ---------------C-P-LYGVLMEVEE-PEVLQDSLDRCYSTPSMYFEQPDSFQHYRS
NBPF1L_CON3_1            ---------------C-P-LSGMLMEVEE-PEVLQDSLDRCYSTPSMYFELPDSFQHYRS
NBPF1_CON3_1             ---------------C-P-LSGMLMEVEE-PEVLQDSLDRCYSTPSMYFELPDSFQHYRS
NBPF25P_CON3_1           ---------------C-P-LNGVLMEVEE-PEVLQDSLDRCYSTPLMYFELPDSFQHYRS
NBPF14_CON3_1            ---------------C-P-LNGVLMEVEE-REVLQDSLDRCYSTPSMYFELPDSFQHYRS
NBPF10_CON3_1            ---------------C-P-LNGVLMEVEE-REVLQDSLDRCYSTPSMYFELPDSFQHYRS
NBPF20_CON3_1            ---------------C-P-LNGVLMEVEE-PEVLQDSLDGCYSTPSMYFELPDSFQHYRS
NBPF9_CON3_1             ---------------C-P-LNGVLMEVEE-PEVLQDSLDGCYSTPSMYFELPDSFQHYRS
NBPF19_CON3_1            ---------------C-P-LNSVLMEVEE-PEVLQDSLDGCYSTPSMYFELPDSFQHYRS
NBPF26_CON3_1            ---------------C-P-LNSMLMEVEE-PEVLQDSLDICYSTPSMYFELPDSFQHYRS
NBPF11_HLS1_1            -------------------LSRELLDEKE-PEVLQDSLDRCYSTPSVYLGLTDSCQPYRS
NBPF12_HLS1_1            -------------------LSRELLAEKE-PEVLQDSLDRCYSTPSVYLGLTDSCQPYRS
NBPF20_HLS1_1            ---------------I-VELSRELLDEKG-PEVLQDSLDRCYSTPSGCLELTDSCQPYRS
NBPF1L_HLS1_1            -------------------LSRELLDEKG-PEVLQDSLDRCYSTPSGYLELTDSCQPYRS
NBPF1_HLS1_1             -------------------LSRELLDEKG-PEVLQDSLDRCYSTPSGYLELTDSCQPYRS
NBPF25P_HLS1_1           -------------------LSRELLDEKE-PEVLQDSLDRCYSTPSGCLELTDSCQPYRS
NBPF10_HLS1_1            -------------------LSRELLDEKG-PEVLQDSQDRCYSTPSGCLELTDSCQPYRS
NBPF15_HLS1_1            -------------------LSRELLDEKE-PEVLQDSLDRCYSTPSGCLELTDSCQPYRS
NBPF8_HLS1_1             -------------------LSRELLDEKG-PEVLQDSLDRCYSTPSGCLELTDSCQPYRS
NBPF26_HLS1_1            -------------------LSRELLDEKG-PEVLQDSLDRCYSTPSGCLELTDSCQPYRS
NBPF19_HLS1_1            -------------------LSRELLDEKG-PEVLQDSLDRCYSTPSGCLELTDSCQPYRS
NBPF9_HLS1_1             -------------------LSRELLDEKG-PEVLQDSLDRCYSTPSGCLELTDSCQPYRS
NBPF14_HLS1_1            -------------------LSRELLDEKG-PEVLQDSLDRCYSTPSGCLELTDSCQPYRS
NBPF26_HLS2/HLS1_1       ---------------C-PRLSGELLDEKE-PEVLQESLDRCYSTPSGCLELTDSCQPYRS
NBPF12_HLS1_2            ---------------C-P-LSRELLAEKE-PEVLQDSLDRWYSTPSVYLGLTDPCQPYRS
NBPF19_HLS1_3            ---------------C-P-LSRELLDEKG-PEVLQDSLDRCYSTPSGCLELTDSCQPYRS
NBPF14_HLS1_4            ---------------C-P-LSRELLHEKG-PEVLQDSLDRCYSTPSGCLELTDSCQPYRS
NBPF19_HLS1_14           ---------------C-P-LSRELLDEKG-PEVLQDSLDRCYSTPSGCLELTDSCQPYRS
NBPF19_HLS1_10           ---------------C-P-LSRELLDEKG-PEVLQDSLDRCYSTPSGCLELTDSCQPYRS
NBPF19_HLS1_7            ---------------C-P-LSRELLDEKG-PEVLQDSLDRCYSTPSGCLELTDSCQPYRS
NBPF19_HLS1_8            ---------------C-P-LSRELLDEKG-PEVLQDSLDRCYSTPSGCLELTDSCQPYRS
NBPF19_HLS1_9            ---------------C-P-LSRELLDEKG-PEVLQDSLDRCYSTPSGCLELTDSCQPYRS
NBPF19_HLS1_2            ---------------C-P-LSRELLDEKG-PEVLQDSLDRCYSTPSGCLELTDSCQPYRS
NBPF19_HLS1_5            ---------------C-P-LSRELLDEKG-PEVLQDSLDRCYSTPSGCLELTDSCQPYRS
NBPF19_HLS1_4            ---------------C-P-LSRELLDEKG-PEVLQDSLDRCYSTPSGCLELTDSCQPYRS
NBPF19_HLS1_6            ---------------C-P-LSRELLDEKG-PEVLQDSLDRCYSTPSGCLELTDSCQPYRS
NBPF19_HLS1_13           ---------------C-P-LSRELLDEKG-PEVLQDSLDRCYSTPSGCLELTDSCQPYRS
NBPF19_HLS1_11           ---------------C-P-LSRELLDEKG-PEVLQDSLDRCYSTPSGCLELTDSCQPYRS
NBPF19_HLS1_12           ---------------C-P-LSRELLDEKG-PEVLQDSLDRCYSTPSGCLELTDSCQPYRS
NBPF26_HLS1_2            ---------------C-P-LSRELLDEKG-PEVLQDSLDRCYSTPSGCLELTDSCQPYRS
NBPF10_HLS1_2            ---------------C-P-LSRELLDEKG-PEVLQDSLDRCYSTPSGCLELTDSCQPYRS
NBPF10_HLS1_4            ---------------C-P-LSRELLEEKG-PEVLQDSLDRCYSTPSGCLELTDSCQPYRS
NBPF10_HLS1_3            ---------------C-P-LSRELLEEKG-PEVLQDSLDRCYSTPSGCLELTDSCQPYRS
NBPF10_HLS1_12           ---------------C-P-LSRELLDEKG-PEVLQDSLDRCYSTPSGYLELTDSCQPYRS
NBPF20_HLS1_18           ---------------C-P-LSRELLDEKG-PEVLQDSLDRCYSTPSGCLELTDSCQPYRS
NBPF10_HLS1_13           ---------------C-P-LSRELLDEKG-PEVLQDSLDRCYSTPSGCLELCDSCQPYRS
NBPF20_HLS1_7            ---------------C-P-LSRELLDEKG-PEVLQDSLDRSYSTPSGCLELTDSCQPYRS
NBPF20_HLS1_13           ---------------C-P-LSRELLDEKG-PEVLQDSLDRSYSTPSGCLELTDSCQPYRS
NBPF20_HLS1_12           ---------------C-P-LSRELLDEKG-PEVLQDSLDRSYSTPSGCLELTDSCQPYRS
NBPF20_HLS1_8            ---------------C-P-LSRELLDEKG-PEVLQDSLDRSYSTPSGCLELTDSCQPYRS
NBPF20_HLS1_5            ---------------C-P-LSRELLDEKG-PEVLQDSLDRSYSTPSGCLELTDSCQPYRS
NBPF20_HLS1_14           ---------------C-P-LSRELLDEKG-PEVLQDSLDRSYSTPSGCLELTDSCQPYRS
NBPF20_HLS1_6            ---------------C-P-LSRELLDEKG-PEVLQDSLDRSYSTPSGCLELTDSCQPYRS
NBPF20_HLS1_3            ---------------C-P-LSRELLDEKG-PEVLQDSLDRSYSTPSGCLELTDSCQPYRS
NBPF20_HLS1_15           ---------------C-P-LSRELLDEKG-PEVLQDSLDRSYSTPSGCLELTDSCQPYRS
NBPF20_HLS1_19           ---------------C-P-LSRELLDEKG-PEVLQDSLDRSYSTPSGCLELTDSCQPYRS
NBPF10_HLS1_6            ---------------C-P-LSRELLDEKG-PEVLQDSLDRCYSTPSGCLELTDSCQPYRS
NBPF10_HLS1_5            ---------------C-P-LSRELLDEKG-PEVLQDSLDRCYSTPSGCLELTDSCQPYRS
NBPF10_HLS1_8            ---------------C-P-LSRELLDEKG-PEVLQDSLDRCYSTPSGCLELTDSCQPYRS
NBPF10_HLS1_9            ---------------C-P-LSRELLDEKG-PEVLQDSLDRCYSTPSGCLELTDSCQPYRS
NBPF10_HLS1_11           ---------------C-P-LSRELLDEKG-PEVLQDSLDRCYSTPSGCLELTDSCQPYRS
NBPF10_HLS1_10           ---------------C-P-LSRELLDEKG-PEVLQDSLDRCYSTPSGCLELTDSCQPYRS
NBPF10_HLS1_7            ---------------C-P-LSRELLDEKG-PEVLQDSLDRCYSTPSGCLELTDSCQPYRS
NBPF20_HLS1_11           ---------------C-P-LSRELLDEKG-PEVLQDSLDRCYSTPSGCLELTDSCQPYRS
NBPF20_HLS1_10           ---------------C-P-LSRELLDEKG-PEVLQDSLDRCYSTPSGCLELTDSCQPYRS
NBPF14_HLS1_6            ---------------C-P-LSRELLDEKG-PEVLQDSLDRCYSTPSGCLELTDSCQPYRS
NBPF14_HLS1_8            ---------------C-P-LSRELLDEKG-PEVLQDSLDRCYSTPSGCLELTDSCQPYRS
NBPF14_HLS1_7            ---------------C-P-LSRELLDEKG-PEVLQDSLDRCYSTPSGCLELTDSCQPYRS
NBPF20_HLS1_9            ---------------C-P-LSRELLDEKG-PEVLQDSLDRCYSTPSGCLELTDSCQPYRS
NBPF14_HLS1_9            ---------------C-P-LSRELLDEKG-PEVLQDSLDRCYSTPSGCLELTDSCQPYRS
NBPF20_HLS1_16           ---------------C-P-LSRELLDEKG-PEVLQDSLDRCYSTPSGCLELTDSCQPYRS
NBPF20_HLS1_4            ---------------C-P-LSRELLDEKG-PEVLQDSLDRCYSTPSGCLELTDSCQPYRS
NBPF14_HLS1_5            ---------------C-P-LSRELLDEKG-PEVLQDSLDRCYSTPSGCLELTDSCQPYRS
NBPF14_HLS1_3            ---------------C-P-LSRELLDEKG-PEVLQDSLDRCYSTPSGCLELTDSCQPYRS
NBPF20_HLS1_20           ---------------C-P-LSRELLDEKG-PEVLQDSLDRCYSTPSGCLELTDSCQPYRS
NBPF20_HLS1_2            ---------------C-P-LSRELLDEKG-PEVLQDSLDRCYSTPSGCLELTDSCQPYRS
NBPF20_HLS1_17           ---------------C-P-LSRELLDEKG-PEVLQDSLDRCYSTPSGCLELTDSCQPYRS
NBPF14_HLS1_2            ---------------C-P-LSRELLDEKG-PEVLQDSLDRCYSTPSGCLELTDSCQPYRS
NBPF3_CON3_1             ---------------C-P-LNEVLMEAEE-PEVLQDSLDRCYSTTSTYFQLHASFQQYRS
NBPF17P_CON3_1           ---------------C-P-LNGVLMEVEE-PEVLQDSLDRCYSTPPTYFELPDSFQHYRS
NBPF3_HLS1/HLS2_1        ---------------P---LSRELLDEKE-PEVLQDSLDRFYSTPFEYLELPDLCQPYRS
NBPF17P_HLS1/HLS2_1      ---------------P-R-LSRELLDKKE-PEVLRDSLDRCYSTPSGYLELSDSCQLYIS
NBPF17P_HLS3/HLS2_1      ---------------C-P-LSRELLEGEE-PEVLQDSLDR-YLTPSSYLELPDSCQPYRS
NBPF20_HLS1/HLS2_2       ---------------C-P-LSRELLDEKE-PEVLQDSLDRCYSTPSGYLELPDLGQPYSS
NBPF20_HLS1/HLS2_1       ---------------C-P-LSRELLDEKE-PEVLQDSLDRCYSTPSGYLELPDLGQPYSS
NBPF14_HLS1/HLS2_1       ---------------C-P-LSRELLDEKE-PEVLQDSLDRCYSTPSGYLELPDLGQPYSS
NBPF9_HLS1/HLS2_1        ---------------C-P-LSRELLDEKE-PEVLQDSLDRCYSTPSGYLELPDLGQPYSS
NBPF9_HLS2_1             ---------------C-P-LSRELLDEKE-PEVLQDSLGRWYSTPSGYLELPDLGQPYSS
NBPF25P_HLS1_2           ---------------C-P-LSRELLDEKE-PEVLQDSLDRCHSTPSGYLELPDLGQPYSS
NBPF11_HLS2_1            ---------------C-P-LSRELLAEKE-PEVLQDSLDRCYSTPSGYLELPDLGQPYRS
NBPF12_HLS2_2            ---------------C-P-LSRELLAEKE-PEVLQDSLDRCYSTPSGYLELPDLGQPYRS
NBPF12_HLS2_1            ---------------C-P-LSRELLAEKE-PEVLQDSLDRCYSTPSGYLELPDLGQPYRS
NBPF1L_HLS2_1            ---------------C-P-LSRELLDEKE-PEVLQDSLDRCYSTPSGYLELPDLGQPYRS
NBPF19_HLS2_13           ---------------C-P-LSRELLAEKE-PEVLQDPLDRCYSTPSGYLELPDLGQPYSS
NBPF19_HLS2_14           ---------------C-P-LSRELLAEKE-PEVLQDPLDRCYSTPSGYLELPDLGQPYSS
NBPF19_HLS2_12           ---------------C-P-LSRELLAEKE-PEVLQDPLDRCYSTPSGYLELPDLGQPYSS
NBPF15_HLS2_1            ---------------C-P-LSRELLDEKE-PEVLQDSLDRCYSTPSDYLELPDLGQPYSS
NBPF26_HLS2_2            ---------------C-P-LSRELLDEKE-PEVLQDSLGRCYSTPSGYLELPDLGQPYSS
NBPF26_HLS2_1            ---------------C-P-LSRELLDEKE-PEVLQDSLGRCYSTPSGYLELPDLGQPYSS
NBPF19_HLS2_2            ---------------C-P-LSRELLDEKE-PEVLQDSLDRCYSIPSGYLELPDLGQPYSS
NBPF19_HLS2_1            ---------------C-P-LSRELLDEKE-PEVLQDSLDRCYSIPSGYLELPDLGQPYSS
NBPF19_HLS2_3            ---------------C-P-LSRELLDEKE-PEVLQDSLDRCYSIPSGYLELPDLGQPYSS
NBPF19_HLS2_5            ---------------C-P-LSRELLDEKE-PEVLQDSLDRCYSIPSGYLELPDLGQPYSS
NBPF19_HLS2_4            ---------------C-P-LSRELLDEKE-PEVLQDSLDRCYSIPSGYLELPDLGQPYSS
NBPF19_HLS2_6            ---------------C-P-LSRELLDEKE-PEVLQDSLDRCYSIPSGYLELPDLGQPYSS
NBPF14_HLS2_9            ---------------C-P-LSRELLDEKD-PEVLQDSLDRCYSTPSGYLELPDLGQPYSS
NBPF10_HLS2_6            ---------------C-P-LSRELLDEKE-PEVLQDSLDRCYSTPSGYLELPDLGQPYSS
NBPF10_HLS2_3            ---------------C-P-LSRELLDEKE-PEVLQDSLDRCYSTPSGYLELPDLGQPYSS
NBPF20_HLS2_12           ---------------C-P-LSRELLDEKE-PEVLQDSLDRCYSTPSGYLELPDLGQPYSS
NBPF20_HLS2_11           ---------------C-P-LSRELLDEKE-PEVLQDSLDRCYSTPSGYLELPDLGQPYSS
NBPF10_HLS2_5            ---------------C-P-LSRELLDEKE-PEVLQDSLDRCYSTPSGYLELPDLGQPYSS
NBPF20_HLS2_10           ---------------C-P-LSRELLDEKE-PEVLQDSLDRCYSTPSGYLELPDLGQPYSS
NBPF20_HLS2_8            ---------------C-P-LSRELLDEKE-PEVLQDSLDRCYSTPSGYLELPDLGQPYSS
NBPF20_HLS2_7            ---------------C-P-LSRELLDEKE-PEVLQDSLDRCYSTPSGYLELPDLGQPYSS
NBPF10_HLS2_1            ---------------C-P-LSRELLDEKE-PEVLQDSLDRCYSTPSGYLELPDLGQPYSS
NBPF19_HLS2_9            ---------------C-P-LSRELLDEKE-PEVLQDSLDRCYSTPSGYLELPDLGQPYSS
NBPF19_HLS2_7            ---------------C-P-LSRELLDEKE-PEVLQDSLDRCYSTPSGYLELPDLGQPYSS
NBPF19_HLS2_8            ---------------C-P-LSRELLDEKE-PEVLQDSLDRCYSTPSGYLELPDLGQPYSS
NBPF20_HLS2_6            ---------------C-P-LSRELLDEKE-PEVLQDSLDRCYSTPSGYLELPDLGQPYSS
NBPF20_HLS2_3            ---------------C-P-LSRELLDEKE-PEVLQDSLDRCYSTPSGYLELPDLGQPYSS
NBPF20_HLS2_4            ---------------C-P-LSRELLDEKE-PEVLQDSLDRCYSTPSGYLELPDLGQPYSS
NBPF20_HLS2_9            ---------------C-P-LSRELLDEKE-PEVLQDSLDRCYSTPSGYLELPDLGQPYSS
NBPF14_HLS2_3            ---------------C-P-LSRELLDEKE-PEVLQDSLDRCYSTPSGYLELPDLGQPYSS
NBPF8_HLS2_1             ---------------C-P-LSRELLDEKE-PEVLQDSLDRCYSTPSGYLELPDLGQPYSS
NBPF10_HLS2_4            ---------------C-P-LSRELLDEKE-PEVLQDSLDRCYSTPSGYLELPDLGQPYSS
NBPF10_HLS2_2            ---------------C-P-LSRELLDEKE-PEVLQDSLDRCYSTPSGYLELPDLGQPYSS
NBPF14_HLS2_2            ---------------C-P-LSRELLDEKE-PEVLQDSLDRCYSTPSGYLELPDLGQPYSS
NBPF10_HLS2_10           ---------------C-P-LSRELLDEKE-PEVLQDSLDRCYSTPSGYLELPDLGQPYSS
NBPF10_HLS2_8            ---------------C-P-LSRELLDEKE-PEVLQDSLDRCYSTPSGYLELPDLGQPYSS
NBPF20_HLS2_20           ---------------C-P-LSRELLDEKE-PEVLQDSLDRCYSTPSGYLELPDLGQPYSS
NBPF10_HLS2_9            ---------------C-P-LSRELLDEKE-PEVLQDSLDRCYSTPSGYLELPDLGQPYSS
NBPF20_HLS2_2            ---------------C-P-LSRELLDEKE-PEVLQDSLDRCYSTPSGYLELPDLGQPYSS
NBPF20_HLS2_1            ---------------C-P-LSRELLDEKE-PEVLQDSLDRCYSTPSGYLELPDLGQPYSS
NBPF20_HLS2_18           ---------------C-P-LSRELLDEKE-PEVLQDSLDRCYSTPSGYLELPDLGQPYSS
NBPF20_HLS2_17           ---------------C-P-LSRELLDEKE-PEVLQDSLDRCYSTPSGYLELPDLGQPYSS
NBPF10_HLS2_11           ---------------C-P-LSRELLDEKE-PEVLQDSLDRCYSTPSGYLELPDLGQPYSS
NBPF10_HLS2_12           ---------------C-P-LSRELLDEKE-PEVLQDSLDRCYSTPSGYLELPDLGQPYSS
NBPF20_HLS2_5            ---------------C-P-LSRELLDEKE-PEVLQDSLDRCYSTPSGYLELPDLGQPYSS
NBPF14_HLS2_1            ---------------C-P-LSRELLDEKE-PEVLQDSLDRCYSTPSGYLELPDLGQPYSS
NBPF20_HLS2_16           ---------------C-P-LSRELLDEKE-PEVLQDSLDRCYSTPSGYLELPDLGQPYSS
NBPF19_HLS2_10           ---------------C-P-LSRELLDEKE-PEVLQDSLDRCYSTPSGYLELPDLGQPYSS
NBPF20_HLS2_14           ---------------C-P-LSRELLDEKE-PEVLQDSLDRCYSTPSGYLELPDLGQPYSS
NBPF20_HLS2_13           ---------------C-P-LSRELLDEKE-PEVLQDSLDRCYSTPSGYLELPDLGQPYSS
NBPF20_HLS2_15           ---------------C-P-LSRELLDEKE-PEVLQDSLDRCYSTPSGYLELPDLGQPYSS
NBPF19_HLS2_11           ---------------C-P-LSRELLDEKE-PEVLQDSLDRCYSTPSGYLELPDLGQPYSS
NBPF20_HLS2_19           ---------------C-P-LSRELLDEKE-PEVLQDSLDRCYSTPSGYLELPDLGQPYSS
NBPF10_HLS2_13           ---------------C-P-LSRELLDEKE-PEVLQDSLDRCYSTPSGYLELPDLGQPYSS
NBPF10_HLS2_7            ---------------C-P-LSRELLDEKE-PEVLQDSLDRCYSTPSGYLELPDLGQPYSS
NBPF14_HLS2_6            ---------------C-P-LSRELLDEKE-PEVLQDSLDRCYSTPSGYLELPDLGQPYSS
NBPF14_HLS2_7            ---------------C-P-LSRELLDEKE-PEVLQDSLDRCYSTPSGYLELPDLGQPYSS
NBPF14_HLS2_8            ---------------C-P-LSRELLDEKE-PEVLQDSLDRCYSTPSGYLELPDLGQPYSS
NBPF14_HLS2_5            ---------------C-P-LSRELLDEKE-PEVLQDSLDRCYSTPSGYLELPDLGQPYSS
NBPF14_HLS2_4            ---------------C-P-LSRELLDEKE-PEVLQDSLDRCYSTPSGYLELPDLGQPYSS
                                                                                     

CON8C2_CON8_1            NAFLFDAQEGPSAVEIA-----------------------
CON8C3_CON8_1            NAFLFDAQEGPLAVEIA-----------------------
CON8C1_CON8_1            NAFLFDAQEGPSAVETA-----------------------
PDE4DIPL2_CON7_1         TFFLSDELEACSDMDIASEYTHYEEKKASPAHS-------
PDE4DIPL1_CON7_1         TSFLSDELEACSDMDIVSEYTHYEEKKASPSHS-------
PDE4DIP_CON7_1           TSFLSDELEACSDMDIVSEYTHYEEKKASPSHS-------
NBPF21P_CON1_1           AKITPEEEKVDSALDVGSESSHYEGEEEVL----------
NBPF3_CON1_1             TRITFEEDQVDSTLID--SSSHDEWLDAVCIIP-------
NBPF17P_CON1_1           TKITFEEDKVDPTLID--SSSHDE*EDAVHIIP-------
NBPF9_CON1_2             TKITFEEDKVDSTLIG--SSSHVEREDAVHIIP-------
NBPF15_CON1_1            TKITFEEDKVDSTLIG--SSSHVEWEDAVHIIP-------
NBPF25P_CON1_1           TKITFEEDKVDSTLIG--SSPHVEWEDAVHIIP-------
NBPF20_CON1_1            TKITFEEDKVDSTLIG--SSSHVEWEDAVHIIPG------
NBPF26_CON1_2            TKITFEEDKVDSTLIG--SSSHVEWEDAVHIIP-------
NBPF1_CON1_3             TKITFEEDKVDSTLIG--SSSHVEWEDAVHIIP-------
NBPF1L_CON1_2            TKITFEEDKVDSTLIG--SSSHVEWEDAVHIIP-------
NBPF11_CON1_2            TKITFEEDKVDSTLIG--SSSHVEWEDAVHIIP-------
NBPF12_CON1_3            TKITFEEDKVDSTLIG--SSSHVEWEDAVHIIP-------
NBPF8_CON1_3             TKITFEEDKVDSALIG--SSSHVEWEDAVHIIP-------
NBPF19_CON1_1            TKITFEEDKVDSTLIG--SSSHVEWEDAVHIIP-------
NBPF10_CON1_2            TKITFEEDKVDSTLIG--SSSHVEWEDAVHIIP-------
NBPF14_CON1_2            TKITFEEDKVDSTLIG--SSSHVEWEDAVHIIP-------
NBPF4_CON1_1             TKITFKEHEVDSALVVESEHPHDEEEEALNIPP-------
NBPF5P_CON1_1            TKITFKEHEVDSALVVESEHPHDEEEEALNIPP-------
NBPF6_CON1_1             TKITFKEHEVDSALVVESEHPHDEEEEALNIPP-------
NBPF13P_CON1_1           TKITFEADKFDSGLVVDSESSHDEWEDALHILP-------
NBPF7_CON1_1             IKITSEEDKVNSILVVDSESSQDEWQDALNILL-------
NBPF12_CON1_2            IKITFEEDKVNSSLVVDRESSHDECQDALNILP-------
NBPF11_CON1_1            IKITFEEDKVNSSLVVDRESSHDGCQDALNILP-------
NBPF12_CON1_1            IKITFEEDKVNSTVVVDRKSSHDECQDALNILP-------
NBPF8_CON1_2             IKITFEEDEVNSTLVVDRESSHDECQDALNILS-------
NBPF8_CON1_1             IKITFEEDEVNSTLVVDRESSHDECQDALNILS-------
NBPF1_CON1_2             INITFEEDKVNSALVVDRESSHDECQDAVNILP-------
NBPF1L_CON1_1            INITFEEDKVNSTLVVDRESSHDECQDAVNILP-------
NBPF1_CON1_1             INITFEEDKVNSTLVVDRESSHDECQDAVNILP-------
NBPF10_CON1_1            IKITFEEDEVNSTLVVDRESSHDECQDALNILP-------
NBPF14_CON1_1            IKITFEEDEVNSTLVVDRESSHDECQDALNILP-------
NBPF26_CON1_1            IKITFEEDEVNSTLVVDRESSHDECQDALNILP-------
NBPF9_CON1_1             IKITFEEDEVNSTLVVDRESSHDECQDALNILP-------
NBPF5P_CON4_1            SFLALDEQKVCSAQDVARDYSNPKWDETSLGFL-------
NBPF6_CON4_1             SFLALDEQKVCSAQDVARDYSNPKWDETSLGFL-------
NBPF4_CON4_1             SFLALDEQKVCSAQDVARDYSNPKWDETSLGFL-------
NBPF7_CON4_1             TFLALVEQKVCSAQDVASEHSNSKGEETPLGFP-------
NBPF17P_CON2_1           TFHSLEEQQVGLALVIG-----------------------
NBPF13P_CON2_1           TFHSLEEQQVGLALDIG-----------------------
NBPF3_CON2_1             TFHSVEEQQVGLALDIG-----------------------
NBPF9_CON2_1             TFHSLEEQQVCMAVDIG-----------------------
NBPF1_CON2_1             TFHSLEEQQVCMAVDIG-----------------------
NBPF26_CON2_1            TFHSLEEQQVCMAVDIG-----------------------
NBPF8_CON2_1             TFHSLEEQQVCMAVDIG-----------------------
NBPF25P_CON2_1           TFHSLEEQQVCMAVDIG-----------------------
NBPF1L_CON2_1            TFHSLEEQQVCMAVDIG-----------------------
NBPF11_CON2_1            TFHSLEEQQVCMAVDIG-----------------------
NBPF12_CON2_1            TFHSLEEQQVCMAVDIG-----------------------
NBPF10_CON2_1            TFHSLEEQQVCMAVDIG-----------------------
NBPF19_CON2_1            TFHSLEEQQVCMAVDIG-----------------------
NBPF20_CON2_1            TFHSLEEQQVCMAVDIG-----------------------
NBPF15_CON2_1            TFHSLEEQQVCMAVDIG-----------------------
NBPF14_CON2_1            TFHSLEEQQVCMAVDIG-----------------------
NBPF21P_CON5_1           TLYSFEKQQVCLALDGG-----------------------
NBPF4_CON5_1             TLYSFEDKQVSLALVD------------------------
NBPF6_CON5_1             TLYSFEDKQVSLALVD------------------------
NBPF22P_CON5_1           TLYSFEDKQVSLALVD------------------------
NBPF2P_CON3_1            AFYSFEEQDVSLALDVDNRFFTLTVIRHHLAFQMGVIFP-
NBPF11_HLS3_1            PFMHWRKNMLAFLLTW------------------------
NBPF13P_CON6_1           TLYSLEDQLTCFALDVA-----------------------
NBPF6_CON6_1             TLSSLEDQLACSALDVA-----------------------
NBPF4_CON6_1             TLSSLEDQLACSALDVA-----------------------
NBPF22P_CON6_1           TLSSLEDQLACSALDVA-----------------------
NBPF2P_HLS3_1            CFYSLEEEHVGFSLD-------------------------
NBPF3_HLS3_1             CFYSLEEEHVGFSLDVD-----------------------
NBPF17P_HLS3_1           SFSSLEEQHVGFSLDVD-----------------------
NBPF1_HLS3_1             SFYALEEKHVGFSLDVG-----------------------
NBPF26_HLS3_2            SFYALEEKHVGFSLDVG-----------------------
NBPF14_HLS3_5            SFYALEEKHVGFSLDVG-----------------------
NBPF10_HLS3_4            SFYALEEKHVGFSLDVG-----------------------
NBPF14_HLS3_3            SFYALEEKHVGFSLDVG-----------------------
NBPF10_HLS3_3            SFYALEEKHVGFSLDVG-----------------------
NBPF14_HLS3_4            SFYALEEKHVGFSLDVG-----------------------
NBPF10_HLS3_11           SFYALEEKHVGFSLDVG-----------------------
NBPF14_HLS3_2            SFYALEEKHVGFSLDVG-----------------------
NBPF14_HLS3_1            SFYALEEKHVGFSLDVG-----------------------
NBPF10_HLS3_2            SFYALEENHVGFSLDVG-----------------------
NBPF19_HLS3_1            SFYALEEKHVGFSLDVG-----------------------
NBPF19_HLS3_2            SFYALEEKHVGFSLDVG-----------------------
NBPF19_HLS3_4            SFYALEEKHVGFSLDVG-----------------------
NBPF19_HLS3_5            SFYALEEKHVGFSLDVG-----------------------
NBPF19_HLS3_3            SFYALEEKHVGFSLDVGG----------------------
NBPF19_HLS3_6            SFYALEEKHVGFSLDVG-----------------------
NBPF10_HLS3_8            SFYALEEKHVGFSLDVG-----------------------
NBPF1L_HLS3_1            SFYALEEKHVGFSLDVG-----------------------
NBPF12_HLS3_1            SFYALEEKHVGFSLDVG-----------------------
NBPF12_HLS3_2            SFYALEEKHVGFSLDVG-----------------------
NBPF10_HLS3_5            SFYALEEKHVGFSLDVG-----------------------
NBPF14_HLS3_7            SFYALEEKHVGFSLDVG-----------------------
NBPF14_HLS3_6            SFYALEEKHVGFSLDVG-----------------------
NBPF14_HLS3_8            SFYALEEKHVGFSLDVG-----------------------
NBPF14_HLS3_9            SFYALEEKHVGFSLDVG-----------------------
NBPF19_HLS3_12           SFYALEEKHVGFSLDVG-----------------------
NBPF19_HLS3_14           SFYALEEKHVGFSLDVG-----------------------
NBPF19_HLS3_13           SFYALEEKHVGFSLDVG-----------------------
NBPF26_HLS3_3            SFYALEEKHVGFSLDVG-----------------------
NBPF19_HLS3_7            SFYALEEKHVGFSLDVG-----------------------
NBPF19_HLS3_8            SFYALEEKHVGFSLDVG-----------------------
NBPF10_HLS3_1            SFYALEEKHVGFSLDVG-----------------------
NBPF26_HLS3_1            SFYALEEKHVGFSLDVG-----------------------
NBPF8_HLS3_1             SFYALEEKHVGFSLDVG-----------------------
NBPF19_HLS3_9            SFYALEEKHVGFSLDVG-----------------------
NBPF10_HLS3_7            SFYALEEKHVGFSLDVG-----------------------
NBPF25P_HLS3_1           SFYALEEKHVGFSLDVG-----------------------
NBPF10_HLS3_9            SFYALEEKHVGFSLDVG-----------------------
NBPF10_HLS3_10           SFYALEEKHVGFSLDVG-----------------------
NBPF10_HLS3_12           SFYALEEKHVGFSLDVG-----------------------
NBPF10_HLS3_6            SFYALEEKHVGFSLDVG-----------------------
NBPF9_HLS3_1             SFYALEEKHVGFSLDVG-----------------------
NBPF9_HLS3_2             SFYALEEKHVGFSLDVG-----------------------
NBPF15_HLS3_1            SFYALEEKHVGFSLDVG-----------------------
NBPF19_HLS3_10           SFYALEEKHVGFSLDVG-----------------------
NBPF19_HLS3_11           SFYALEEKHVGFSLDVG-----------------------
NBPF20_HLS3_12           SFYALEEKHVGFSLDVG-----------------------
NBPF20_HLS3_11           SFYALEEKHVGFSLDVG-----------------------
NBPF20_HLS3_9            SFYALEEKHVGFSLDVG-----------------------
NBPF20_HLS3_8            SFYALEEKHVGFSLDVG-----------------------
NBPF20_HLS3_6            SFYALEEKHVGFSLDVG-----------------------
NBPF20_HLS3_7            SFYALEEKHVGFSLDVG-----------------------
NBPF20_HLS3_4            SFYALEEKHVGFSLDVG-----------------------
NBPF20_HLS3_5            SFYALEEKHVGFSLDVG-----------------------
NBPF20_HLS3_10           SFYALEEKHVGFSLDVG-----------------------
NBPF20_HLS3_16           SFYALEEKHVGFSLDVG-----------------------
NBPF20_HLS3_20           SFYALEEKHVGFSLDVG-----------------------
NBPF20_HLS3_22           SFYALEEKHVGFSLDVG-----------------------
NBPF20_HLS3_2            SFYALEEKHVGFSLDVG-----------------------
NBPF20_HLS3_1            SFYALEEKHVGFSLDVG-----------------------
NBPF20_HLS3_19           SFYALEEKHVGFSLDVG-----------------------
NBPF20_HLS3_18           SFYALEEKHVGFSLDVG-----------------------
NBPF20_HLS3_17           SFYALEEKHVGFSLDVG-----------------------
NBPF20_HLS3_3            SFYALEEKHVGFSLDVG-----------------------
NBPF20_HLS3_13           SFYALEEKHVGFSLDVG-----------------------
NBPF20_HLS3_15           SFYALEEKHVGFSLDVG-----------------------
NBPF20_HLS3_14           SFYALEEKHVGFSLDVG-----------------------
NBPF20_HLS3_21           SFYALEEKHVGFSLDVG-----------------------
NBPF13P_HLS1/HLS2_1      TFTHWRNSMLAWLLMG---------T--------------
NBPF8_CON3_1             VFYSFEEQHISFALDMDNRFFTLTVTSLYLVFQMGVIFPQ
NBPF11_CON3_1            VFYSFEEQHISFALDMDNRFFTLTVRSLHLVFQMGVIFPQ
NBPF12_CON3_1            VFYSFEEQHITFALDMDNSFFTLTVTSLHLVFQMGVIFPQ
NBPF15_CON3_1            VFYSFEEEHISFALYVDNRFFTLTVTSLHLVFQMGVIFPQ
NBPF1L_CON3_1            VFYSFEEQHISFALDVDNRFLTLMGTSLHLVFQMGVIFPQ
NBPF1_CON3_1             VFYSFEEQHISFALDVDNRFLTLMGTSLHLVFQMGVIFPQ
NBPF25P_CON3_1           VFYSFEEQHISFALYVDNRFFTLTVTSLHLVFQMGVIFPQ
NBPF14_CON3_1            VFYSFEEQHISFALYVDNRFFTLTVTSLHLVFQMGVIFPQ
NBPF10_CON3_1            VFYSFEEQHISFALYVDNRFFTLTVTSLHLVFQMGVIFPQ
NBPF20_CON3_1            VFYSFEEQHISFALYVDNRFFTLTVTSLHLVFQMGVIFPQ
NBPF9_CON3_1             VFYSFEEQHISFALYVDNRFFTLTVTSLHLVFQMEVIFPQ
NBPF19_CON3_1            VFYSFEEEHISFALYLDNRFFTLTVTSLHLVFQMLVIFPQ
NBPF26_CON3_1            VFYSFEEEHISFALYVDNRFFTLTVTSLHLVFQMGVIFPQ
NBPF11_HLS1_1            AFYVLEQQRIGLAVDMD-----------------------
NBPF12_HLS1_1            AFYVLEQQRVGLAVDMD-----------------------
NBPF20_HLS1_1            AFYVLEQQRIGLAVDMD-----------------------
NBPF1L_HLS1_1            AFYILEQQRVGWALDMD-----------------------
NBPF1_HLS1_1             AFYILEQQRVGWALDMD-----------------------
NBPF25P_HLS1_1           AFYVLEQQRVGLAVDMD-----------------------
NBPF10_HLS1_1            AFYILEQQRVGLAIDMD-----------------------
NBPF15_HLS1_1            AFYVLEQQRVGLAIDMD-----------------------
NBPF8_HLS1_1             AFYILEQQRVGLAVDMD-----------------------
NBPF26_HLS1_1            AFYVLEQQRVGLAVDMD-----------------------
NBPF19_HLS1_1            AFYVLEQQRVGLAIDMD-----------------------
NBPF9_HLS1_1             AFYVLEQQRVGLAVDMD-----------------------
NBPF14_HLS1_1            AFYVLEQQRVGLAVDMD-----------------------
NBPF26_HLS2/HLS1_1       AFYILEQQRVGLAVD-------------------------
NBPF12_HLS1_2            AFYVLEQQRVGLAVDMD-----------------------
NBPF19_HLS1_3            AFYILEQQCVGLAIDMD-----------------------
NBPF14_HLS1_4            AFYILEQQRVGLAVDMD-----------------------
NBPF19_HLS1_14           AFYILEQQCVGLAVDMD-----------------------
NBPF19_HLS1_10           AFYILEQQCVGLAVDMD-----------------------
NBPF19_HLS1_7            AFYILEQQCVGLAVDMD-----------------------
NBPF19_HLS1_8            AFYILEQQCVGLAVDMD-----------------------
NBPF19_HLS1_9            AFYILEQQCVGLAVDMD-----------------------
NBPF19_HLS1_2            AFYILEQQCVGLAVDMD-----------------------
NBPF19_HLS1_5            AFYILEQQCVGLAVDMD-----------------------
NBPF19_HLS1_4            AFYILEQQCVGLAVDMD-----------------------
NBPF19_HLS1_6            AFYILEQQCVGLAVDMD-----------------------
NBPF19_HLS1_13           AFYILEQQCVGLAVDMD-----------------------
NBPF19_HLS1_11           AFYILEQQCVGLAVDMD-----------------------
NBPF19_HLS1_12           AFYILEQQCVGLAVDMD-----------------------
NBPF26_HLS1_2            AFYILEQQRVGLAVDMD-----------------------
NBPF10_HLS1_2            AFYVLEQQRVGFAFDMD-----------------------
NBPF10_HLS1_4            AFYVLEQQRVGFAVDMD-----------------------
NBPF10_HLS1_3            AFYVLEQQRVGFAVDMD-----------------------
NBPF10_HLS1_12           AFYVLEQQHVGLAVDMD-----------------------
NBPF20_HLS1_18           AFYVLEQQRVGLAVDMD-----------------------
NBPF10_HLS1_13           AFYVLEQQRVGLAVDMD-----------------------
NBPF20_HLS1_7            AFYVLEQQRVGLAVDMD-----------------------
NBPF20_HLS1_13           AFYVLEQQRVGLAVDMD-----------------------
NBPF20_HLS1_12           AFYVLEQQRVGLAVDMD-----------------------
NBPF20_HLS1_8            AFYVLEQQRVGLAVDMD-----------------------
NBPF20_HLS1_5            AFYVLEQQRVGLAVDMD-----------------------
NBPF20_HLS1_14           AFYVLEQQRVGLAVDMD-----------------------
NBPF20_HLS1_6            AFYVLEQQRVGLAVDMD-----------------------
NBPF20_HLS1_3            AFYVLEQQRVGLAVDMD-----------------------
NBPF20_HLS1_15           AFYVLEQQRVGLAVDMD-----------------------
NBPF20_HLS1_19           AFYVLEQQRVGLAVDMD-----------------------
NBPF10_HLS1_6            AFYVLEQQHVGLAVDMD-----------------------
NBPF10_HLS1_5            AFYVLEQQHVGLAVDMD-----------------------
NBPF10_HLS1_8            AFYVLEQQHVGLAVDMD-----------------------
NBPF10_HLS1_9            AFYVLEQQHVGLAVDMD-----------------------
NBPF10_HLS1_11           AFYVLEQQHVGLAVDMD-----------------------
NBPF10_HLS1_10           AFYVLEQQHVGLAVDMD-----------------------
NBPF10_HLS1_7            AFYVLEQQHVGLAVDMD-----------------------
NBPF20_HLS1_11           AFYVLEQQRVGLAVDMD-----------------------
NBPF20_HLS1_10           AFYVLEQQRVGLAVDMD-----------------------
NBPF14_HLS1_6            AFYVLEQQRVGLAVDMD-----------------------
NBPF14_HLS1_8            AFYVLEQQRVGLAVDMD-----------------------
NBPF14_HLS1_7            AFYVLEQQRVGLAVDMD-----------------------
NBPF20_HLS1_9            AFYVLEQQRVGLAVDMD-----------------------
NBPF14_HLS1_9            AFYVLEQQRVGLAVDMD-----------------------
NBPF20_HLS1_16           AFYVLEQQRVGLAVDMD-----------------------
NBPF20_HLS1_4            AFYVLEQQRVGLAVDMD-----------------------
NBPF14_HLS1_5            AFYVLEQQRVGLAVDMD-----------------------
NBPF14_HLS1_3            AFYVLEQQRVGLAVDMD-----------------------
NBPF20_HLS1_20           AFYVLEQQRVGLAVDMD-----------------------
NBPF20_HLS1_2            AFYVLEQQRVGLAVDMD-----------------------
NBPF20_HLS1_17           AFYVLEQQRVGLAVDMD-----------------------
NBPF14_HLS1_2            AFYVLEQQRVGLAVDMD-----------------------
NBPF3_CON3_1             AFYSFEEQDVSLALDVDNRFFTLTVIRHHLAFQMGVIFPH
NBPF17P_CON3_1           AFYSFKEQHSSLALEVDNRFFTLMVISLHLVFQMGVIFPH
NBPF3_HLS1/HLS2_1        DFYSLQEQHLGLALDLD-----------------------
NBPF17P_HLS1/HLS2_1      AFYSLEEQHLGLALDVD-----------------------
NBPF17P_HLS3/HLS2_1      AFYSLEQQHVSLALDV------------------------
NBPF20_HLS1/HLS2_2       AVYSLEEQYLGLALDVD-----------------------
NBPF20_HLS1/HLS2_1       AVYSLEEQYLGLALDVD-----------------------
NBPF14_HLS1/HLS2_1       AVYSLEEQYLGLALDVD-----------------------
NBPF9_HLS1/HLS2_1        AVYSLEEQYLGLALDVD-----------------------
NBPF9_HLS2_1             AVYSLEEQYLGLALDLD-----------------------
NBPF25P_HLS1_2           AVYSLEEQYLGLALDMD-----------------------
NBPF11_HLS2_1            AVYSLEEQYLGLALDVD-----------------------
NBPF12_HLS2_2            AVYSLEEQYLGLALDVD-----------------------
NBPF12_HLS2_1            AVYSLEEQYLGLALDVD-----------------------
NBPF1L_HLS2_1            AVYSLEEQYLGLALDVD-----------------------
NBPF19_HLS2_13           AVYSLEEQYLGLALDVD-----------------------
NBPF19_HLS2_14           AVYSLEEQYLGLALDVD-----------------------
NBPF19_HLS2_12           AVYSLEEQYLGLALDVD-----------------------
NBPF15_HLS2_1            AVYSLEEQYLGLALDVD-----------------------
NBPF26_HLS2_2            AVYSLEEQYLGLALDVD-----------------------
NBPF26_HLS2_1            AVYSLEEQYLGLALDVD-----------------------
NBPF19_HLS2_2            AVYSLEEQYLGLALDVD-----------------------
NBPF19_HLS2_1            AVYSLEEQYLGLALDVD-----------------------
NBPF19_HLS2_3            AVYSLEEQYLGLALDVD-----------------------
NBPF19_HLS2_5            AVYSLEEQYLGLALDVD-----------------------
NBPF19_HLS2_4            AVYSLEEQYLGLALDVD-----------------------
NBPF19_HLS2_6            AVYSLEEQYLGLALDVD-----------------------
NBPF14_HLS2_9            AVYSLEEQYLGLALDVD-----------------------
NBPF10_HLS2_6            AVYSLEEQYLGLALDVD-----------------------
NBPF10_HLS2_3            AVYSLEEQYLGLALDVD-----------------------
NBPF20_HLS2_12           AVYSLEEQYLGLALDVD-----------------------
NBPF20_HLS2_11           AVYSLEEQYLGLALDVD-----------------------
NBPF10_HLS2_5            AVYSLEEQYLGLALDVD-----------------------
NBPF20_HLS2_10           AVYSLEEQYLGLALDVD-----------------------
NBPF20_HLS2_8            AVYSLEEQYLGLALDVD-----------------------
NBPF20_HLS2_7            AVYSLEEQYLGLALDVD-----------------------
NBPF10_HLS2_1            AVYSLEEQYLGLALDVD-----------------------
NBPF19_HLS2_9            AVYSLEEQYLGLALDVD-----------------------
NBPF19_HLS2_7            AVYSLEEQYLGLALDVD-----------------------
NBPF19_HLS2_8            AVYSLEEQYLGLALDVD-----------------------
NBPF20_HLS2_6            AVYSLEEQYLGLALDVD-----------------------
NBPF20_HLS2_3            AVYSLEEQYLGLALDVD-----------------------
NBPF20_HLS2_4            AVYSLEEQYLGLALDVD-----------------------
NBPF20_HLS2_9            AVYSLEEQYLGLALDVD-----------------------
NBPF14_HLS2_3            AVYSLEEQYLGLALDVD-----------------------
NBPF8_HLS2_1             AVYSLEEQYLGLALDVD-----------------------
NBPF10_HLS2_4            AVYSLEEQYLGLALDVD-----------------------
NBPF10_HLS2_2            AVYSLEEQYLGLALDVD-----------------------
NBPF14_HLS2_2            AVYSLEEQYLGLALDVD-----------------------
NBPF10_HLS2_10           AVYSLEEQYLGLALDVD-----------------------
NBPF10_HLS2_8            AVYSLEEQYLGLALDVD-----------------------
NBPF20_HLS2_20           AVYSLEEQYLGLALDVD-----------------------
NBPF10_HLS2_9            AVYSLEEQYLGLALDVD-----------------------
NBPF20_HLS2_2            AVYSLEEQYLGLALDVD-----------------------
NBPF20_HLS2_1            AVYSLEEQYLGLALDVD-----------------------
NBPF20_HLS2_18           AVYSLEEQYLGLALDVD-----------------------
NBPF20_HLS2_17           AVYSLEEQYLGLALDVD-----------------------
NBPF10_HLS2_11           AVYSLEEQYLGLALDVD-----------------------
NBPF10_HLS2_12           AVYSLEEQYLGLALDVD-----------------------
NBPF20_HLS2_5            AVYSLEEQYLGLALDVD-----------------------
NBPF14_HLS2_1            AVYSLEEQYLGLALDVD-----------------------
NBPF20_HLS2_16           AVYSLEEQYLGLALDVD-----------------------
NBPF19_HLS2_10           AVYSLEEQYLGLALDVD-----------------------
NBPF20_HLS2_14           AVYSLEEQYLGLALDVD-----------------------
NBPF20_HLS2_13           AVYSLEEQYLGLALDVD-----------------------
NBPF20_HLS2_15           AVYSLEEQYLGLALDVD-----------------------
NBPF19_HLS2_11           AVYSLEEQYLGLALDVD-----------------------
NBPF20_HLS2_19           AVYSLEEQYLGLALDVD-----------------------
NBPF10_HLS2_13           AVYSLEEQYLGLALDVD-----------------------
NBPF10_HLS2_7            AVYSLEEQYLGLALDVD-----------------------
NBPF14_HLS2_6            AVYSLEEQYLGLALDVD-----------------------
NBPF14_HLS2_7            AVYSLEEQYLGLALDVD-----------------------
NBPF14_HLS2_8            AVYSLEEQYLGLALDVD-----------------------
NBPF14_HLS2_5            AVYSLEEQYLGLALDVD-----------------------
NBPF14_HLS2_4            AVYSLEEQYLGLALDVD-----------------------
                                                                 
